# Supplementary material for: Horizontal Gene Transfer and CRISPR Targeting Drive Phage-Bacterial Host Interactions and Coevolution in “Pink Berry” Marine Microbial Aggregates
Source: Appl Environ Microbiol. 2023 Jul 5;89(7):e00177-23. doi: 10.1128/aem.00177-23 (PMC10370329; doi:10.1128/aem.00177-23)
Supplement: Supplemental file 2 — Supplemental material. Download aem.00177-23-s0002.xlsx, XLSX file, 5.8 MB [file aem.00177-23-s0002.xlsx]

## Sheet: Supp Data 1
#Pink berry phage genome assembly summary
Metaviral SPAdes contig name	Genome name	NCBI Accession	Length	Avg. cov. per base	Num. of bases covered	Percent genome cov.	Num. reads mapped	Num. of ORFs
NODE_1_length_44443_cov_52.250767_cutoff_20_type_circular	Desulfofustis phage MD01	OP947158.1	44443	126.562	44443	100	25752	71
NODE_1_length_46186_cov_80.358366_cutoff_42_type_circular	Desulfofustis phage MD02	OP947159.1	46186	188.182	46186	100	39292	78
NODE_1_length_44769_cov_9.341293_cutoff_5_type_circular	Rhodobacteraceae phage MD05	OP947161.1	44769	25.8166	44769	100	5601	90
NODE_5_length_44232_cov_12.441923_cutoff_0_type_circular	Rhodobacteraceae phage MD06	OP947162.1	44232	37.1402	44232	100	8671	87
NODE_7_length_42652_cov_5.123527_cutoff_0_type_circular	Rhodobacteraceae phage MD07	OP947163.1	42652	14.4249	42625	99.9367	3189	54
NODE_4_length_50490_cov_15.904652_cutoff_0_type_circular	Thiohalocapsa phage MD03	OP947165.1	50490	40.2326	50490	100	9767	80
NODE_6_length_43454_cov_28.180649_cutoff_0_type_circular	Thiohalocapsa phage MD04	OP947166.1	43454	73.0205	43454	100	15047	73
NODE_1_length_19623_cov_22.003078_cutoff_10_type_circular	Pink berry virus MD00	OP947160.1	19623	60.5102	19623	100	6276	39
NODE_8_length_33405_cov_14.736613_cutoff_0_type_circular	Pink berry phage MD08	OP947164.1	33405	36.0386	33405	100	5639	60
NODE_1_length_23686_cov_30.431512_cutoff_15_type_linears	Incomplete phage contig 1		23686	40.3953	23643	99.8185	4356	46

## Sheet: Supp Data 2
#Pink berry phage gene annotation table
ORF	Phage	start	stop	frame	Length (bp)	Protein length	Category	Annotation	PHROGs Hit Accession	Annotation	HMM category	Score	e-value	BLASTp Viral RefSeq Hit Accession	Annotation	Percent Identity	Percent Length Aligned	Phyre2 Hit Accession	Annotation	Percent Identity	Confidence	Coverage	Pfam-A Hit Accession	Annotation	Score	e-value	BLASTp nr Hit Accession	Annotation	Percent Identity	Percent Length Aligned	TIGRFAM Hit Accession	Annotation	Score	e-value
DPMD01_0	Desulfofustis_phage_MD01	1	207	+	207	69			phrog_3920		unknown function	25.3	0.386	NP_570291.1	SPV131 VAR B22R homologue [Swinepox virus]	20.968	0.663612	c3bghB	; structural genomics, unknown function; putative neuraminyllactose-binding hemagglutinin homolog	32	32	22.9
DPMD01_1	Desulfofustis_phage_MD01	336	740	+	405	135			phrog_2996		unknown function	15.5	25.3	YP_004821529.1	ankyrin-like protein [Yokapox virus]	28.846	2.01612	c7pabA	; viral protein; nuclear egress protein 2,nuclear egress protein 1	25	63	54.8
DPMD01_10	Desulfofustis_phage_MD01	3168	3503	+	336	112			phrog_2037		unknown function	16.7	16.2	YP_009594763.1	thymidylate synthase [Pectinobacterium phage vB_PcaM_CBB]	24.658	5.82535	c6zbiB	UNK; metal binding protein; sodium/hydrogen exchanger 1	45	28	48.6
DPMD01_11	Desulfofustis_phage_MD01	3516	3797	+	282	94			phrog_21135		unknown function	17	16.4	NP_734059.1	membrane-binding protein [Cowpea severe mosaic virus]	38.235	2.18486	c1nvpB	; transcription/dna; transcription initiation factor iia alpha chain	41	29	53.9
DPMD01_12	Desulfofustis_phage_MD01	3945	4334	+	390	130			phrog_2807		unknown function	18.8	6.57					c4b8bA	; transcription; general negative regulator of transcription subunit 1	19	51	40.2
DPMD01_13	Desulfofustis_phage_MD01	4445	5305	+	861	287	DNA, RNA and nucleotide metabolism	ATP-dependent DNA ligase	phrog_30648	ATP-dependent DNA ligase	DNA, RNA and nucleotide metabolism	15.3	34.9	YP_009238590.1	ATP-dependent DNA ligase [Brazilian marseillevirus]	32.143	20.1795	c6dt1E	; ligase/dna; dna ligase	28	99	100	PF01068.24	ATP dependent DNA ligase domain	62.1	5.9e-17	AER45427.1	ATP dependent DNA ligase [unidentified phage]	30.952	31.8178
DPMD01_14	Desulfofustis_phage_MD01	5302	5601	+	300	100			phrog_20204		unknown function	18.1	9.72	YP_009552707.1	EO1 [Rhynchobatus djiddensis adomavirus 1]	36.842	2.16049	d2ot2a1	OB-fold; HupF/HypC-like; HupF/HypC-like	18	45	24.3
DPMD01_15	Desulfofustis_phage_MD01	5613	6575	+	963	321	DNA, RNA and nucleotide metabolism	nuclease	phrog_16813		unknown function	16.9	16.5	YP_009600097.1	RecB-like protein [Geobacillus phage TP-84]	22.5	5.32544	c6ppuA	; dna binding protein/dna; atp-dependent dna helicase (uvrd/rep)	19	83	96.9	PF12705.10	PD-(D/E)XK nuclease superfamily	53.8	2.7e-14
DPMD01_16	Desulfofustis_phage_MD01	6591	6896	+	306	102	auxiliary metabolic gene	aminoglycoside resistance	phrog_30568		unknown function	21.5	2.21	YP_009595154.1	aminoglycoside phosphotransferase [Bacillus phage Mgbh1]	31.818	25.6096	d2nrqa1	RL5-like; RL5-like; SSO1042-like	30	43	62.8
DPMD01_17	Desulfofustis_phage_MD01	6889	7677	+	789	263		ATPase	phrog_1366		unknown function	41.7	0.000179	YP_009285859.1	ATPase [Pseudomonas phage NP1]	29.677	19.0869	c4xgcE	; dna binding protein; origin recognition complex subunit 5	32	13	75	PF13479.9	AAA domain	49.8	3.6e-13
DPMD01_18	Desulfofustis_phage_MD01	7738	8121	+	384	128			phrog_22159		unknown function	20.6	3.29	YP_007008151.1	hemagglutinin-neuraminidase protein [Avian paramyxovirus 4]	42.105	2.81193	d1ixrc1	DNA/RNA-binding 3-helical bundle; Winged helix DNA-binding domain; Helicase DNA-binding domain	38	9	31.3
DPMD01_19	Desulfofustis_phage_MD01	8195	8557	+	363	121			phrog_6560		unknown function	17	15.1	YP_009596684.1	tapemeasure protein [Streptomyces phage Rima]	27.586	1.75053	c6gcsF	; oxidoreductase; nufm subunit	18	63	66
DPMD01_2	Desulfofustis_phage_MD01	757	849	+	93	31			phrog_9931		unknown function	23.4	0.88					c6ziq8	; hydrolase; atp synthase protein 8	38	40	31.2
DPMD01_20	Desulfofustis_phage_MD01	8588	8803	+	216	72			phrog_7276		unknown function	17	16.4	AP_000561.1	E3 RID-beta [Human adenovirus 7]	32.653	11.9403	c6umlC	; ligase; protein cereblon	30	30	27.5
DPMD01_21	Desulfofustis_phage_MD01	8805	9104	+	300	100	DNA, RNA and nucleotide metabolism	recombinase	phrog_37301		unknown function	115.4	9.57e-19	YP_009225257.1	recombination DNA endonuclease [Caulobacter phage Percy]	29.87	18.3999	d1e7la2	His-Me finger endonucleases; His-Me finger endonucleases; Recombination endonuclease VII, N-terminal domain	29	68	46.8	PF06467.17	MYM-type Zinc finger with FCS sequence motif	20.8	0.00029
DPMD01_22	Desulfofustis_phage_MD01	9129	9353	+	225	75			phrog_29741		unknown function	22.8	1.2	YP_009483676.1	Morn repeat domain containing protein [Pandoravirus quercus]	44.828	2.36366	c3cazA	; signaling protein; bar protein	42	68	63.5
DPMD01_23	Desulfofustis_phage_MD01	9597	9487	-	111	37			phrog_17628		unknown function	16.4	21.5	YP_003204681.1	L1 [Canis familiaris papillomavirus 6]	31.707	2.58962	c1unhD	; cell cycle; cyclin-dependent kinase 5 activator 1	38	55	25.8
DPMD01_24	Desulfofustis_phage_MD01	9570	9860	+	291	97			phrog_25858		unknown function	17.8	11	YP_009094057.1	matrix protein [Avian metaavulavirus 7]	31.148	5.23424	c2h04A	; hydrolase; protein tyrosine phosphatase, receptor type, b,	24	34	58.8
DPMD01_25	Desulfofustis_phage_MD01	9872	10105	+	234	78			phrog_15515		unknown function	20.8	3.04	YP_009481733.1	F-box domain containing protein [Pandoravirus neocaledonia]	50	3.367	d2gbsa1	PUA domain-like; PUA domain-like; Atu2648/PH1033-like	39	22	10.9
DPMD01_26	Desulfofustis_phage_MD01	10098	10337	+	240	80	tail	tail protein	phrog_6633	tail protein	tail	17.5	13	YP_001111373.1	putative RNA dependent RNA polymerase [Rice gall dwarf virus]	32.353	1.50892	d1wlqc	DNA/RNA-binding 3-helical bundle; Winged helix DNA-binding domain; DNA replication factor Cdt1	24	73	32.9
DPMD01_27	Desulfofustis_phage_MD01	10342	11634	+	1293	431	DNA, RNA and nucleotide metabolism	ParB-like partition protein	phrog_498	ParB-like partition protein	DNA, RNA and nucleotide metabolism	91.5	3.48e-14	YP_009031186.1	DNA methylase [Mycobacterium phage Bernal13]	25	23.2653	c6pbdA	; transferase/dna; modification methylase ccrmi	25	53	100	PF01555.21	DNA methylase	45.2	9.5e-12					TIGR00180.1	ParB/RepB/Spo0J family partition protein	67.8	2.3e-19
DPMD01_28	Desulfofustis_phage_MD01	11636	11782	+	147	49			phrog_3794		unknown function	22.8	1.11	YP_331412.1	polyprotein [Shallot yellow stripe virus]	44.828	0.382244	c6kw4H	; dna binding protein/dna; chromatin structure-remodeling complex protein rsc8	32	56	13.5
DPMD01_29	Desulfofustis_phage_MD01	11779	14259	+	2481	827	DNA, RNA and nucleotide metabolism	DNA polymerase	phrog_2573	DNA polymerase	DNA, RNA and nucleotide metabolism	61.4	2.83e-08	YP_003856842.1	putative DNA polymerase [Clostridium phage phiCTP1]	24.727	17.7776	c2kzzA	; transferase/dna; protein (dna polymerase i)	24	71	100	PF00476.23	DNA polymerase family A	164.1	5e-48					TIGR00758.1	uracil-DNA glycosylase, family 4 (Provisional)	32.3	1.8e-08
DPMD01_3	Desulfofustis_phage_MD01	862	1191	+	330	110			phrog_36922		unknown function	20.3	3.67	YP_009100981.1	nicotinamide phosphoribosyltransferase [Listeria phage WIL-1]	27.143	3.19867	c5l1aA	; unknown function; uncharacterized protein	26	72	57.2
DPMD01_30	Desulfofustis_phage_MD01	14290	14409	+	120	40			phrog_32830		unknown function	15.9	26.6	YP_009389407.1	ankyrin-like protein [Seal parapoxvirus]	40	3.11284	c5ol5B	; splicing; dna polymerase iii subunit alpha,dna polymerase iii subunit	29	41	12.8
DPMD01_31	Desulfofustis_phage_MD01	14373	15464	+	1092	364	DNA, RNA and nucleotide metabolism	DNA primase	phrog_5311	DNA primase	DNA, RNA and nucleotide metabolism	44.9	4.95e-05	YP_010088904.1	putative primase [Pseudomonas phage PaMx41]	26.923	21.8225	c5h7i7	; hydrolase; dna replication licensing factor mcm7	17	70	77	PF13148.9	Protein of unknown function (DUF3987)	39.9	3.1e-10
DPMD01_32	Desulfofustis_phage_MD01	15457	15930	+	474	158			phrog_8837		unknown function	15.8	28.8	YP_010065044.1	tail length tape-measure protein [Vibrio virus 2019VC1]	43.243	1.50943	d2cp8a1	RuvA C-terminal domain-like; UBA-like; UBA domain	28	17	29.5
DPMD01_33	Desulfofustis_phage_MD01	20660	15927	-	4734	1578			phrog_14770		unknown function	25.5	0.316	NP_660175.1	polyprotein [Bean common mosaic necrosis virus]	32.143	0.88063	d2vnud3	OB-fold; Nucleic acid-binding proteins; Cold shock DNA-binding domain-like	22	2	56
DPMD01_34	Desulfofustis_phage_MD01	22126	20663	-	1464	488			phrog_9153		unknown function	15.3	34.9	YP_009249998.1	ODV-E56 (PIF-5) [Urbanus proteus nucleopolyhedrovirus]	29.032	12.6049	d1bcoa1	mu transposase, C-terminal domain; mu transposase, C-terminal domain; mu transposase, C-terminal domain	24	9	56
DPMD01_35	Desulfofustis_phage_MD01	23023	22139	-	885	295			phrog_28412		unknown function	29	0.0715	YP_010114066.1	membrane protein [Burkholderia phage phiE094]	34.426	2.02116	c4owtA	; dna binding protein; integrator complex subunit 3	33	14	55.2
DPMD01_36	Desulfofustis_phage_MD01	23522	23043	-	480	160			phrog_5982		unknown function	14.8	33.1	YP_009449442.1	membrane glycoprotein [Rice hoja blanca tenuivirus]	51.429	2.15829	c5hqcA	; hydrolase; glycoside hydrolase family 97 enzyme	23	18	41.5
DPMD01_37	Desulfofustis_phage_MD01	24873	23512	-	1362	454			phrog_3851		unknown function	17	15.7	YP_009997013.1	Phage protein [Xanthomonas phage Bosa]	27.103	2.43904	c6nxfB	; nuclear protein; meiotic recombination protein rec114	26	15	51.8
DPMD01_38	Desulfofustis_phage_MD01	25634	24876	-	759	253			phrog_4970		unknown function	13.8	57.1	YP_009179325.1	protein U58 [Elephant endotheliotropic herpesvirus 4]	34.211	1.29355	c6cd2B	; membrane protein/chaperone; papgii adhesin protein	27	15	68.4
DPMD01_39	Desulfofustis_phage_MD01	26980	25685	-	1296	432	head and packaging	major head protein	phrog_33687	major head protein	head and packaging	21.4	2.26	YP_010088887.1	major capsid protein [Pseudomonas phage PaMx41]	22.851	24.163	c2jh9A	; viral protein; vp4 core protein	22	37	64.4	PF17236.5	Family of unknown function (DUF5309)	33.1	3.7e-08
DPMD01_4	Desulfofustis_phage_MD01	1216	1437	+	222	74	DNA, RNA and nucleotide metabolism	replication protein	phrog_16230	replication protein	DNA, RNA and nucleotide metabolism	21	2.68	YP_009179222.1	polyprotein [Xinzhou spider virus 2]	41.379	0.149308	c6gygA	; transcription; transcription regulator reg576	50	12	25.4
DPMD01_40	Desulfofustis_phage_MD01	27766	27023	-	744	248			phrog_2065		unknown function	15.8	25.3	YP_009666941.1	RNA-dependent RNA polymerase [Guertu virus]	23.529	2.11129	c7lt3H	; dna binding protein/dna; non-homologous end-joining factor 1	23	37	20.6
DPMD01_41	Desulfofustis_phage_MD01	27992	27753	-	240	80			phrog_20575		unknown function	18.3	9.11	YP_003358572.1	putative homing endonuclease [Shigella phage Ag3]	33.333	7.82601	c3gliO	; transferase/dna; dna polymerase iii subunit psi	75	8	27.8
DPMD01_42	Desulfofustis_phage_MD01	29940	27982	-	1959	653	head and packaging	portal protein	phrog_15554	portal protein	head and packaging	24.1	0.665	YP_010088883.1	putative portal protein [Pseudomonas phage PaMx41]	22.109	9.75983	c7rfoC	; viral protein; tailspike protein	39	11	56.3
DPMD01_43	Desulfofustis_phage_MD01	30313	29993	-	321	107			phrog_614		unknown function	19.9	3.63	YP_009703164.1	D205R [African swine fever virus]	34.783	7.80497	c6j98A	; unknown function; p8	39	16	34.4
DPMD01_44	Desulfofustis_phage_MD01	31107	30313	-	795	265	head and packaging	head protein	phrog_240	head protein	head and packaging	26.3	0.172	YP_006589983.1	major capsid protein [Burkholderia phage DC1]	32.759	13.6692	d1kyqa2	Siroheme synthase middle domains-like; Siroheme synthase middle domains-like; Siroheme synthase middle domains-like	21	10	56.2
DPMD01_45	Desulfofustis_phage_MD01	33392	31110	-	2283	761	head and packaging	capsid protein	phrog_8510		unknown function	26.2	0.242	YP_002154696.1	putative LamG-like jellyroll protein [Feldmannia species virus]	40	8.57143	c4dqaA	; structural genomics, unknown function; uncharacterized protein	19	25	99.8	PF13385.9	Concanavalin A-like lectin/glucanases superfamily	53.8	2.4e-14
DPMD01_46	Desulfofustis_phage_MD01	34044	33475	-	570	190	DNA, RNA and nucleotide metabolism	DNA methyltransferase	phrog_27471	DNA methyltransferase	other	168.5	3.91e-29	YP_009855005.1	DNA methyltransferase [Flavobacterium phage vB_FspS_mumin9-1]	44.076	42.6607	c3pt6B	; transferase/dna; dna (cytosine-5)-methyltransferase 1	18	91	100					WP_015066985.1	phage-like protein [Alteromonas macleodii]	58.639	59.2595
DPMD01_47	Desulfofustis_phage_MD01	34506	34114	-	393	131			phrog_6199		unknown function	22	1.74	YP_009173637.1	putative SNF2_N domain containing helicase, transcription termination factor [Chrysochromulina ericina virus]	39.583	1.54219	c3ml6D	; protein transport; chimeric complex between protein dishevelled2 homolog dvl-2	35	47	53.6
DPMD01_48	Desulfofustis_phage_MD01	34940	34518	-	423	141			phrog_30266		unknown function	17.2	15	YP_009551340.1	ORF3 [Varroa destructor virus 3]	31.111	5.67949	c6pifH	; rna binding protein/rna; type i-f crispr-associated endoribonuclease cas6/csy4	60	10	23.3
DPMD01_49	Desulfofustis_phage_MD01	35122	34955	-	168	56			phrog_9700		unknown function	38.5	0.000864	NP_734454.1	NTP-binding domain [Maize chlorotic dwarf virus]	36.585	1.33095	c5fywW	; transcription; transcription initiation factor iie subunit alpha	39	49	72.6
DPMD01_5	Desulfofustis_phage_MD01	1462	2016	+	555	185	DNA, RNA and nucleotide metabolism	pyrimidine dimer DNA glycosylase	phrog_12792		unknown function	15.7	29.6	YP_009126935.1	replication-associated protein [Avon-Heathcote Estuary associated circular virus 23]	36.842	6.64555	d1thga	alpha/beta-Hydrolases; alpha/beta-Hydrolases; Fungal lipases	19	15	29.1	PF03013.17	Pyrimidine dimer DNA glycosylase	59.6	3e-16
DPMD01_50	Desulfofustis_phage_MD01	35511	35119	-	393	131	lysis	endolysin	phrog_17373	endolysin	lysis	52	2.34e-06	YP_007007906.1	peptidase M15 family protein [Vibrio phage pVp-1]	44.628	41.8604	c4ox3A	; hydrolase; putative carboxypeptidase yodj	22	83	97.9	PF08291.14	Peptidase M15	50.3	2.4e-13	YP_007007906.1	peptidase M15 family protein [Vibrio phage pVp-1]	44.628	41.5384
DPMD01_51	Desulfofustis_phage_MD01	35670	35557	-	114	38			phrog_20689		unknown function	25.9	0.295	YP_009259474.1	DNA-dependent RNA polymerase II largest subunit [Short-finned eel ranavirus]	60	0.925926	d3e46a1	RuvA C-terminal domain-like; UBA-like; UBA domain	47	37	10.1
DPMD01_52	Desulfofustis_phage_MD01	35958	35758	-	201	67			phrog_16125		unknown function	21.9	1.71	YP_007969773.1	helicase-primase subunit [Elephantid betaherpesvirus 1]	38.462	2.21242	c3nymA	; structural genomics, unknown function; uncharacterized protein	39	45	12.4
DPMD01_53	Desulfofustis_phage_MD01	36101	35955	-	147	49			phrog_15603		unknown function	21.7	1.73	YP_009336615.1	RNA-dependent RNA polymerase [Shahe narna-like virus 2]	39.535	1.67159	d2foka1	DNA/RNA-binding 3-helical bundle; Winged helix DNA-binding domain; Restriction endonuclease FokI, N-terminal (recognition) domain	25	31	43.6
DPMD01_54	Desulfofustis_phage_MD01	36688	36101	-	588	196			phrog_2320		unknown function	25.2	0.295	NP_733949.1	replicase [Beet yellows virus]	37.778	0.678376	c4b2vA	UNK; toxin; s64	100	2	34
DPMD01_55	Desulfofustis_phage_MD01	37094	36678	-	417	139			phrog_1009		unknown function	26.1	0.191	YP_009508571.1	pol protein [Western lowland gorilla simian foamy virus]	30.769	1.40227	c7kdyB	; transferase; methyltransferase tokk	27	42	72.1
DPMD01_56	Desulfofustis_phage_MD01	39109	37139	-	1971	657		hydrolase	phrog_24436	hydrolase	other	13.9	65.9	YP_009622976.1	hydrolase [Gordonia phage Brandonk123]	42	3.7234	c5mqpB	; hydrolase; glycoside hydrolase bt_1002	22	18	92.7
DPMD01_57	Desulfofustis_phage_MD01	40656	39109	-	1548	516	head and packaging	terminase large subunit	phrog_4758	terminase large subunit	head and packaging	44.6	5.37e-05	YP_010088882.1	putative large terminase [Pseudomonas phage PaMx41]	24.818	19.282	c6m5rA	; viral protein; tripartite terminase subunit 3	18	81	98.8
DPMD01_58	Desulfofustis_phage_MD01	41165	40653	-	513	171	head and packaging	terminase small subunit	phrog_517	HTH DNA binding protein	DNA, RNA and nucleotide metabolism	31.1	0.0241	YP_006989054.1	putative HTH homeodomain DNA binding protein [Caulobacter virus Rogue]	43.333	8.55257	c3sztB	; transcription; quorum-sensing control repressor	24	18	90.3
DPMD01_59	Desulfofustis_phage_MD01	41371	41234	-	138	46			phrog_14088		unknown function	20	3.87	YP_003986581.1	putative ankyrin repeat protein [Acanthamoeba polyphaga mimivirus]	37.5	1.70648
DPMD01_6	Desulfofustis_phage_MD01	2040	2231	+	192	64	head and packaging	terminase large subunit	phrog_33134	terminase large subunit	head and packaging	22.7	1.29	YP_009552726.1	RNA-dependent RNA polymerase fusion protein [Sogatella furcifera totivirus 1]	34.091	0.794915	c6g4wr	; ribosome; 40s ribosomal protein s17	20	36	46.3
DPMD01_60	Desulfofustis_phage_MD01	41389	41478	+	90	30			phrog_22176		unknown function	17.2	14.7	YP_010084567.1	ORF25 [Macaca nemestrina rhadinovirus 2]	75	0.65312
DPMD01_61	Desulfofustis_phage_MD01	41632	41745	+	114	38			phrog_579		unknown function	18.7	4.98	YP_003970024.1	putative ELP3 family histone acetyltransferase [Cafeteria roenbergensis virus BV-PW1]	44.828	1.84661	c3ts3D	; viral protein; capsid polyprotein	47	43	16.8
DPMD01_62	Desulfofustis_phage_MD01	41735	42211	+	477	159	auxiliary metabolic gene	host RecBCD nuclease inhibitor	phrog_4790	host RecBCD nuclease inhibitor	moron	18.2	8.32	YP_008004034.1	putative late 16kDa membrane protein (Cop-J5L) [Adoxophyes honmai entomopoxvirus 'L']	28.571	14.3883	c6b7pB	; cell invasion; sded	22	34	30.1
DPMD01_63	Desulfofustis_phage_MD01	42570	42208	-	363	121			phrog_20281		unknown function	16.7	17.9	YP_009915690.1	nsp3 [Murine hepatitis virus]	26.316	1.29927	c6m32a	; photosynthesis; photosystem p840 reaction center, large subunit	57	10	20.9
DPMD01_64	Desulfofustis_phage_MD01	42674	42567	-	108	36		ligase	phrog_1647		unknown function	19.5	4.7	YP_010086026.1	VP2 [Rotavirus J]	43.478	1.01419	c7ns4i	; ligase;	21	94	25.8
DPMD01_65	Desulfofustis_phage_MD01	42983	42690	-	294	98			phrog_2767		unknown function	19.4	4	YP_009042067.1	helicase-primase helicase subunit [Fruit bat alphaherpesvirus 1]	31.429	2.52877	c2ln7A	UNK; protein binding; lpxtg-site transpeptidase family protein	23	30	36.5
DPMD01_66	Desulfofustis_phage_MD01	43234	43076	-	159	53			phrog_3276		unknown function	17.9	10.6	YP_009802015.1	lysin A [Microbacterium phage Hendrix]	41.935	4.65944	c3df0C	; hydrolase; calpastatin	67	15	11.6
DPMD01_67	Desulfofustis_phage_MD01	43463	43323	-	141	47			phrog_34214		unknown function	17.3	14.2	NP_077563.1	EsV-1-78 [Ectocarpus siliculosus virus 1]	55.556	3.43645	c2n3pA	UNK; toxin; asteropsin_g	63	15	11.5
DPMD01_68	Desulfofustis_phage_MD01	43537	43430	-	108	36			phrog_7576		unknown function	20.1	3.92					c3ngbI	; viral protein/immune system; envelope glycoprotein gp160	32	68	20.8
DPMD01_69	Desulfofustis_phage_MD01	43562	44215	+	654	218			phrog_3241		unknown function	21.3	1.87	YP_008574810.1	putative E6 protein [Felis catus papillomavirus 4]	35.556	11.679	c6g4wr	; ribosome; 40s ribosomal protein s17	32	17	42.8
DPMD01_7	Desulfofustis_phage_MD01	2296	2838	+	543	181	transcription regulation	transcriptional regulator	phrog_11622	transcriptional regulator	transcription regulation	18.6	7.61	YP_007236252.1	DNA topoisomerase [Salmonella phage SKML-39]	33	7.43243	c7s5nE	; unknown function; mymaa.17060.a	33	16	45.9
DPMD01_70	Desulfofustis_phage_MD01	44296	8	+	147	49	auxiliary metabolic gene	tellurite resistance	phrog_632	tellurite resistance	moron	23.5	0.736	YP_009447883.1	ORF56 [Ictalurid herpesvirus 2]	35	1.18846	c2vxzA	; viral protein; pyrsv_gp04	29	83	16.4
DPMD01_8	Desulfofustis_phage_MD01	2851	3057	+	207	69			phrog_9149		unknown function	20.1	3.69	YP_438200.1	polyprotein [Oryza sativa alphaendornavirus]	39.13	0.393696	c3j39S	; ribosome; 60s ribosomal protein l18a	32	55	29.3
DPMD01_9	Desulfofustis_phage_MD01	3050	3175	+	126	42	auxiliary metabolic gene	membrane protein	phrog_502	membrane protein	moron	25.3	0.305	YP_003853286.1	polyprotein [Oscivirus A1]	37.143	0.576499	c3kdpH	; hydrolase; na+/k+ atpase gamma subunit transcript variant a	67	26	40.3
DPMD02_0	Desulfofustis_phage_MD02	172	378	+	207	69			phrog_18524		unknown function	14.5	48.2	YP_009230172.1	UL41 tegument host shutoff protein [Leporid alphaherpesvirus 4]	33.333	3.71897	c6ibiB	; metal binding protein; auxiliary activity cazyme	25	85	25.1
DPMD02_1	Desulfofustis_phage_MD02	424	864	+	441	147			phrog_14383		unknown function	14.8	44.1	YP_010087315.1	RNA-dependent RNA polymerase [Apple rubbery wood virus 2]	26.271	1.3047	c3bbzA	; viral protein, replication; p protein	63	10	57.2
DPMD02_10	Desulfofustis_phage_MD02	4923	5012	+	90	30			phrog_21329		unknown function	17.8	11.4	YP_009551365.1	replication-associated protein [Arboreal ant associated circular virus 1]	44	3.97112
DPMD02_11	Desulfofustis_phage_MD02	5000	6856	+	1857	619	head and packaging	virion structural protein	phrog_8510	virion structural protein	head and packaging	15.5	29	YP_002154696.1	putative LamG-like jellyroll protein [Feldmannia species virus]	29.371	10.0001	c4dqaA	; structural genomics, unknown function; uncharacterized protein	15	54	99.9	PF13385.9	Concanavalin A-like lectin/glucanases superfamily	51.7	1.1e-13
DPMD02_12	Desulfofustis_phage_MD02	6870	7220	+	351	117	DNA, RNA and nucleotide metabolism	exonuclease	phrog_2139	exonuclease	DNA, RNA and nucleotide metabolism	15.8	23.4	YP_052847.1	M [Maize fine streak nucleorhabdovirus]	27.778	8.13015	c1nciB	; cell adhesion protein; n-cadherin	15	80	67.5
DPMD02_13	Desulfofustis_phage_MD02	7220	8482	+	1263	421	head and packaging	portal protein	phrog_12	portal protein	head and packaging	191.8	6.35e-34	YP_009010474.1	portal protein [Geobacillus phage GBK2]	38.915	24.0875	c6te9B	; virus; phage portal protein, hk97 family	50	88	100	PF04860.15	Phage portal protein	264.1	1.7e-78	WP_027840454.1	portal protein [Mastigocoleus testarum]	55.496	49.2857	TIGR01537.1	phage portal protein	205	4e-61
DPMD02_14	Desulfofustis_phage_MD02	8482	9186	+	705	235	head and packaging	head morphogenesis	phrog_859	head morphogenesis	head and packaging	91.3	4.46e-14	YP_112494.1	minor head protein [Flavobacterium phage 11b]	35	16.4706	c2hl7A	; oxidoreductase; cytochrome c-type biogenesis protein ccmh	26	12	21.8	PF04233.17	Phage Mu protein F like protein	44.5	2.3e-11
DPMD02_15	Desulfofustis_phage_MD02	9187	9753	+	567	189			phrog_16201		unknown function	18	10					c7oqyQ	; transcription; conserved protein	60	4	16.2
DPMD02_16	Desulfofustis_phage_MD02	9734	9985	+	252	84	auxiliary metabolic gene	involved in bacteriocin production or immunity	phrog_2429	involved in bacteriocin production or immunity	moron	24.7	0.425	YP_009182153.1	RNA dependent RNA polymerase [Botrytis cinerea negative-stranded RNA virus 1]	28.767	0.758393	c5vgzC	; hydrolase; 26s proteasome regulatory subunit 8	29	40	64.1
DPMD02_17	Desulfofustis_phage_MD02	10033	10695	+	663	221	head and packaging	head maturation protease	phrog_3244	head maturation protease	head and packaging	103.2	1.93e-16	YP_006560244.1	phage prohead protease [Marinomonas phage P12026]	39.394	34.2106	d1vzva	Herpes virus serine proteinase, assemblin; Herpes virus serine proteinase, assemblin; Herpes virus serine proteinase, assemblin	19	31	95.4	PF04586.20	Caudovirus prohead serine protease	121.3	4.7e-35	WP_029639945.1	peptidase U35 [alpha proteobacterium Mf 1.05b.01]	51.196	48.6362	TIGR01543.1	HK97 family phage prohead protease	127	1.4e-37
DPMD02_18	Desulfofustis_phage_MD02	10692	12029	+	1338	446	head and packaging	major head protein	phrog_15928	major head protein	head and packaging	131.1	7.28e-22	YP_009010476.1	minor capsid protein [Geobacillus phage GBK2]	23.131	25.3199	c6tswB	; virus; major capsid protein rcc01687	47	67	100	PF05065.16	Phage capsid family	259.1	4.9e-77	WP_027840452.1	capsid protein [Mastigocoleus testarum]	51.09	47.4161	TIGR01554.2	phage major capsid protein	372.3	6.6e-112
DPMD02_19	Desulfofustis_phage_MD02	12096	12521	+	426	142	head and packaging	capsid protein	phrog_18541		unknown function	21.5	2.03	YP_009950924.1	minor tail protein [Mycobacterium phage Rando14]	44.231	2.75781	c3j4uJ	; virus; cementing protein	14	98	97.3
DPMD02_2	Desulfofustis_phage_MD02	969	1205	+	237	79			phrog_19689		unknown function	18.3	8.96	YP_009667069.1	NIb [Iris mild mosaic virus]	40.741	2.1154	c1p0lA	UNK; ribosome; 19-mer peptide from 50s ribosomal protein l1	64	16	91.9
DPMD02_20	Desulfofustis_phage_MD02	12609	13268	+	660	220	connector	head-tail adaptor	phrog_40	head-tail adaptor	connector	63.6	7.69e-09	YP_009100920.1	putative portal-tail connector protein [Idiomarinaceae phage 1N2-2]	23.902	24.747	c6to8B	; virus; adaptor protein rcc01688	25	98	100	PF05135.16	Phage gp6-like head-tail connector protein	28.1	2.5e-06					TIGR02215.1	phage conserved , phiE125 gp8 family (Provisional)	79	8.5e-23
DPMD02_21	Desulfofustis_phage_MD02	13265	13618	+	354	118	connector	head closure Hc1	phrog_2551	head closure Hc1	connector	18.1	7.41	YP_009836265.1	head closure protein [Paenibacillus phage BN12]	25.962	25.7147	c2kz4A	UNK; structural genomics, unknown function; putative head-tail adaptor	23	91	100	PF05521.14	Phage head-tail joining protein	52.3	6.6e-14	WP_024270723.1	phage head-tail adaptor, putative, SPP1 family [Shinella sp. DD12]	30.088	29.0594	TIGR01563.1	phage head closure protein	31.6	3.1e-08
DPMD02_22	Desulfofustis_phage_MD02	13618	14055	+	438	146	connector	tail completion or Neck1 protein	phrog_17053	tail completion or Neck1 protein	connector	37.4	0.0016	YP_009100924.1	putative tail assembly protein [Idiomarinaceae phage 1N2-2]	28.148	26.3888	c2p4vA	; transcription; transcription elongation factor greb	16	25	20.8									TIGR01725.1	phage protein, HK97 gp10 family (Provisional)	37.4	7.6e-10
DPMD02_23	Desulfofustis_phage_MD02	14055	14465	+	411	137	connector	tail terminator	phrog_78	tail terminator	connector	28.4	0.0555	YP_009010481.1	tail protein [Geobacillus phage GBK2]	24.49	17.7779	c6te9F	; virus; tail terminator protein rcc01690	25	95	100	PF11367.11	Protein of unknown function (DUF3168)	74.1	1.1e-20
DPMD02_24	Desulfofustis_phage_MD02	14462	15175	+	714	238	tail	major tail protein	phrog_20686	major tail protein	tail	19.1	5.76	YP_009100926.1	putative major tail protein [Idiomarinaceae phage 1N2-2]	35.246	31.6177	c6tsvB	; virus; tail tube protein rcc01691	53	55	100	PF06199.14	Phage tail tube protein	122	1.9e-35	WP_037017714.1	tail protein [Rhizobiales bacterium YIM 77505]	58.519	33.3336	TIGR02126.1	phage major tail protein, TP901-1 family	81.9	1.1e-23
DPMD02_25	Desulfofustis_phage_MD02	15201	15548	+	348	116	tail	tail protein	phrog_183	tail protein	tail	34	0.005	YP_009856713.1	major tail protein [Phage NBEco001]	40.816	4.30104	c2lojA	UNK; structural genomics, unknown function; putative cytoplasmic protein	44	15	32.6	PF11836.11	Phage tail tube protein, GTA-gp10	31	2.3e-07
DPMD02_26	Desulfofustis_phage_MD02	15578	15763	+	186	62	tail	tail assembly protein	phrog_2066		unknown function	22.4	1.17	NP_042282.1	putative [Sonchus yellow net nucleorhabdovirus]	32	4.63768	c2xseA	; oxidoreductase; thymine dioxygenase jbp1	24	72	43.8	PF09550.13	Phage tail assembly chaperone protein, TAC	41	2.1e-10
DPMD02_27	Desulfofustis_phage_MD02	15744	17840	+	2097	699	tail	tape measure protein	phrog_20862		unknown function	93	2.36e-14	YP_009126438.1	tail tape-measure protein [Paracoccus phage vB_PmaS-R3]	35.577	9.45085	c4uosA	; de novo protein; designed helical bundle	10	25	98.6	PF06791.16	Prophage tail length tape measure protein	54.8	1.1e-14
DPMD02_28	Desulfofustis_phage_MD02	17842	18471	+	630	210		glycoside hydrolase	phrog_14	glycoside hydrolase	other	28.2	0.0723	YP_009126439.1	glycoside hydrolase family protein [Paracoccus phage vB_PmaS-R3]	50.481	50.2395	c6tebC	; virus; distal tail protein rcc01695	57	98	100	PF09343.13	Conserved 2217 (DUF2460)	258.5	3.5e-77	BAQ17992.1	gene transfer agent (GTA) ORFG12 [Methyloceanibacter caenitepidi]	59.716	60.2874	TIGR02217.1	TIGR02217 family protein	270.2	2.5e-81
DPMD02_29	Desulfofustis_phage_MD02	18468	19373	+	906	302	tail	tail assembly protein	phrog_15205	tail assembly protein	tail	57.4	1.99e-07	YP_004421850.1	gene transfer agent [Roseobacter phage RDJL Phi 1]	46.801	46.1791	c6tehC	; virus; putative gene transfer agent protein	39	96	100	PF09931.12	Uncharacterized conserved protein (DUF2163)	196.1	5e-58	BAQ17991.1	gene transfer agent FAD/FMN-containing dehydrogenase [Methyloceanibacter caenitepidi]	51.525	50.4979	TIGR02218.1	phage conserved BR0599 (Provisional)	279.9	5.4e-84
DPMD02_3	Desulfofustis_phage_MD02	1269	1640	+	372	124	transcription regulation	RNA polymerase sigma factor	phrog_1740	RNA polymerase sigma factor	transcription regulation	22.5	0.873	YP_006393304.1	replication protein [Human papillomavirus 140]	29.091	2.64464	c6gj1D	; structural protein; tsse	27	11	17.2
DPMD02_30	Desulfofustis_phage_MD02	19342	19794	+	453	151	tail	minor tail protein	phrog_2552	minor tail protein	tail	29.1	0.0646	YP_009600190.1	GTA-like protein [Dinoroseobacter phage vB_DshS-R5C]	42.647	41.7266	c3npfB	; hydrolase; putative dipeptidyl-peptidase vi	26	94	100	PF00877.22	NlpC/P60 family	30.6	2.9e-07	WP_031335924.1	peptidase P60 [Rhodopseudomonas sp. B29]	46.479	44.0001	TIGR02219.1	putative phage cell wall peptidase, NlpC/P60 family (Provisional)	145.4	3.1e-43
DPMD02_31	Desulfofustis_phage_MD02	19796	23779	+	3984	1328	tail	tail protein	phrog_6284	tail protein	tail	30.4	0.0348	YP_004421852.1	gene transfer agent [Roseobacter phage RDJL Phi 1]	39.852	39.5299	c6tehD	; virus; putative gene transfer agent protein	44	75	100	PF13547.9	GTA TIM-barrel-like domain	447.7	2.1e-134	WP_011314105.1	gene transfer agent (GTA) [Nitrobacter winogradskyi]	47.417	46.345
DPMD02_32	Desulfofustis_phage_MD02	23772	24224	+	453	151	DNA, RNA and nucleotide metabolism	Rnase	phrog_15388		unknown function	53.2	1.34e-06	YP_009603881.1	ribonuclease III [Roseobacter phage RDJL Phi 2]	62.5	20.6044	c7eelM	; virus; cement (decoration) proteins	31	55	91.6					YP_004421853.1	ribonuclease III [Roseobacter phage RDJL Phi 1]	61.667	49.3336
DPMD02_33	Desulfofustis_phage_MD02	24236	24952	+	717	239	tail	baseplate hub subunit and tail lysozyme	phrog_1493	baseplate hub subunit and tail lysozyme	tail	46.2	2.27e-05	YP_009196288.1	putative endolysin [Pseudomonas phage PaMx11]	39.535	40.4763	c4lpqA	; transferase; erfk/ybis/ycfs/ynhg family protein	27	34	99.7	PF01471.21	Putative peptidoglycan binding domain	32.6	7.4e-08	WP_019956693.1	peptidoglycan-binding protein [Loktanella vestfoldensis]	45.536	42.8574	TIGR02594.1	TIGR02594 family protein	53.5	6.7e-15
DPMD02_34	Desulfofustis_phage_MD02	24956	25192	+	237	79			phrog_12760		unknown function	22.5	1.31	NP_056901.1	gag protein [Equine infectious anemia virus]	35.294	3.70369	c1cn3F	; viral protein; fragment of coat protein vp2	64	12	51.3
DPMD02_35	Desulfofustis_phage_MD02	25285	25413	+	129	43			phrog_38003		unknown function	18.5	8.27	YP_009104188.1	DNA primase [Shewanella sp. phage 1/40]	36	1.34933	c1qfdA	UNK; inhibitor; protein (alpha-amylase inhibitor)	100	9	40.9
DPMD02_36	Desulfofustis_phage_MD02	25426	25698	+	273	91			phrog_2425		unknown function	39.5	0.000525	YP_002213723.1	tail tuber protein B [Ralstonia phage RSB1]	36.111	1.50987	d2ijra1	Api92-like; Api92-like; Api92-like	20	44	44.5					WP_024318937.1	dehydrogenase [Rhizobium sp. OR191]	41.379	39.9997
DPMD02_37	Desulfofustis_phage_MD02	26017	25748	-	270	90			phrog_19271		unknown function	19.2	5.91	YP_001648144.2	putative DEAD-like helicase [Ostreococcus tauri virus OtV5]	44	2.47191	d1g72b	Non-globular all-alpha subunits of globular proteins; Methanol dehydrogenase subunit; Methanol dehydrogenase subunit	56	16	38.4
DPMD02_38	Desulfofustis_phage_MD02	27504	26014	-	1491	497	DNA, RNA and nucleotide metabolism	DNA helicase	phrog_29996	DNA helicase	DNA, RNA and nucleotide metabolism	35	0.00492	YP_007869975.1	DNA/RNA helicase [Mycobacterium phage FF47]	23.299	22.4652	c6etxG	; dna binding protein; dna helicase ino80	27	92	100	PF00176.26	SNF2-related domain	67.9	7.4e-19
DPMD02_39	Desulfofustis_phage_MD02	27567	27656	+	90	30			phrog_14508		unknown function	17.3	14.4
DPMD02_4	Desulfofustis_phage_MD02	1859	2170	+	312	104			phrog_19233		unknown function	18.5	7.81	NP_663274.1	late expression factor 9 [Phthorimaea operculella granulovirus]	37.143	2.6157	d1v9pa3	ATP-grasp; DNA ligase/mRNA capping enzyme, catalytic domain; Adenylation domain of NAD+-dependent DNA ligase	39	16	40.9
DPMD02_40	Desulfofustis_phage_MD02	27657	27809	+	153	51			phrog_12097		unknown function	21.8	1.9	YP_784228.1	IEV protein [Nile crocodilepox virus]	38.462	1.45351	c2ogfD	; structural genomics, unknown function; mj0408	50	26	14.7
DPMD02_41	Desulfofustis_phage_MD02	27960	27802	-	159	53			phrog_36004		unknown function	20.4	3.51	YP_009179306.1	large tegument protein [Elephant endotheliotropic herpesvirus 4]	57.895	0.472714	d2o8ra4	Phospholipase D/nuclease; Phospholipase D/nuclease; Polyphosphate kinase C-terminal domain	48	48	47.8
DPMD02_42	Desulfofustis_phage_MD02	28918	27965	-	954	318			phrog_10035		unknown function	23.7	0.71	YP_009915690.1	nsp3 [Murine hepatitis virus]	25.581	1.42917	c1dgsB	; ligase; dna ligase	23	14	37.4
DPMD02_43	Desulfofustis_phage_MD02	29850	28918	-	933	311	DNA, RNA and nucleotide metabolism	Sak4-like ssDNA annealing protein	phrog_1366	Sak4-like ssDNA annealing protein	DNA, RNA and nucleotide metabolism	48.7	7.7e-06	YP_009836224.1	nucleotide-binding protein [Pseudomonas phage PMBT14]	36.327	31.7861	c4ry2A	; transport protein/hydrolase; abc-type bacteriocin transporter	26	45	95.3	PF13479.9	AAA domain	81.8	5.8e-23					TIGR01618.1	phage nucleotide-binding protein (Provisional)	54.8	2.3e-15
DPMD02_44	Desulfofustis_phage_MD02	30730	29663	-	1068	356	DNA, RNA and nucleotide metabolism	exonuclease	phrog_8097	exonuclease	DNA, RNA and nucleotide metabolism	22.5	1.29	YP_009836225.1	Cas system-associated protein [Pseudomonas phage PMBT14]	32.121	30.2855	c5eaxB	; hydrolase/dna; dna replication atp-dependent helicase/nuclease dna2	18	84	99.3	PF12705.10	PD-(D/E)XK nuclease superfamily	65.9	5.4e-18
DPMD02_45	Desulfofustis_phage_MD02	30914	30723	-	192	64			phrog_21671		unknown function	22.2	1.56	YP_762395.1	24.5 kDa Thymidine kinase [Spodoptera frugiperda ascovirus 1a]	33.333	8.57134	c5l53A	; oxidoreductase; (-)-menthone:(+)-neomenthol reductase	33	17	17.8
DPMD02_46	Desulfofustis_phage_MD02	33376	30911	-	2466	822	DNA, RNA and nucleotide metabolism	DNA polymerase	phrog_12241	DNA polymerase	DNA, RNA and nucleotide metabolism	110.2	8.91e-18	YP_009836226.1	DNA polymerase I [Pseudomonas phage PMBT14]	32.915	31.4153	c2kzzA	; transferase/dna; protein (dna polymerase i)	30	80	100	PF00476.23	DNA polymerase family A	136.2	1.5e-39	YP_004678805.1	DNA polymerase I [Gordonia phage GTE2]	33.929	32.3999
DPMD02_47	Desulfofustis_phage_MD02	34049	33363	-	687	229	DNA, RNA and nucleotide metabolism	dCMP deaminase	phrog_2369	dCMP deaminase	DNA, RNA and nucleotide metabolism	101.6	4.4e-16	YP_009836227.1	dCMP deaminase [Pseudomonas phage PMBT14]	46.094	18.4954	c2hvwC	; hydrolase; deoxycytidylate deaminase	34	64	100	PF00383.26	Cytidine and deoxycytidylate deaminase zinc-binding region	75.3	3.1e-21	WP_011564625.1	dCMP deaminase [Rubrobacter xylanophilus]	45.113	26.3159
DPMD02_48	Desulfofustis_phage_MD02	35052	34165	-	888	296	DNA, RNA and nucleotide metabolism	thymidylate synthase	phrog_3676	thymidylate synthase	DNA, RNA and nucleotide metabolism	34	0.00695	YP_009836228.1	thymidylate synthase [Pseudomonas phage PMBT14]	51.562	47.1424	c4eckB	; transferase, oxidoreductase; bifunctional dihydrofolate reductase-thymidylate synthase	28	62	100	PF00303.22	Thymidylate synthase	32.7	4.5e-08	YP_008408932.1	thymidylate synthase [Mycobacterium phage Muddy]	36.406	26.78
DPMD02_49	Desulfofustis_phage_MD02	35263	35042	-	222	74			phrog_11646		unknown function	19.9	4.43	YP_009612984.1	putative ATP-dependent DNA helicase [Erwinia phage vB_EamM_RisingSun]	33.333	1.18288	d2oa5a1	BLRF2-like; BLRF2-like; BLRF2-like	22	35	31.2
DPMD02_5	Desulfofustis_phage_MD02	2224	2808	+	585	195	head and packaging	terminase small subunit	phrog_309	terminase small subunit	head and packaging	47.2	1.35e-05	YP_009196254.1	putative terminase small subunit [Pseudomonas phage PaMx11]	34.831	18.1284	c3hefB	; viral protein; gene 1 protein	19	58	98.5
DPMD02_50	Desulfofustis_phage_MD02	35421	35263	-	159	53			phrog_29452		unknown function	15	40.3	YP_009094476.1	large protein [Dolphin rhabdovirus]	41.86	0.862886	d2qkwa1	immunoglobulin/albumin-binding domain-like; Avirulence protein AvrPto; Avirulence protein AvrPto	50	13	8.1
DPMD02_51	Desulfofustis_phage_MD02	36239	35421	-	819	273			phrog_17932		unknown function	16.7	18.2	YP_009173806.1	major capsid protein [Synechococcus phage P60]	25	6.48968	c6wmkA	; de novo protein; beta sheet heterodimer lhd29 - chain a	55	7	24.8
DPMD02_52	Desulfofustis_phage_MD02	36513	36229	-	285	95	DNA, RNA and nucleotide metabolism	endonuclease	phrog_323	endonuclease	DNA, RNA and nucleotide metabolism	16.9	11	YP_009255398.1	RNA dependent RNA polymerase [Sinapis alba cryptic virus 1]	27.119	3.34732	c2ejaB	; lyase; uroporphyrinogen decarboxylase	13	50	35.1
DPMD02_53	Desulfofustis_phage_MD02	37254	36571	-	684	228		hydrolase	phrog_4159	hydrolase	other	35.6	0.00359	YP_009778142.1	Putative NTP pyrophosphohydrolase [uncultured phage_MedDCM-OCT-S28-C10]	35.714	26.0867	c2rfpA	; hydrolase; putative ntp pyrophosphohydrolase	24	60	100	PF01503.20	Phosphoribosyl-ATP pyrophosphohydrolase	28.6	1.6e-06
DPMD02_54	Desulfofustis_phage_MD02	37399	37244	-	156	52			phrog_34390		unknown function	21.8	1.88	YP_003587862.1	pORF1 [Torque teno virus 7]	24	1.56658	c6b2zb	; membrane protein; atp synthase subunit c, mitochondrial	20	72	40.6
DPMD02_55	Desulfofustis_phage_MD02	37358	37852	+	495	165			phrog_6081		unknown function	17	14.4	NP_722514.1	core protein C [Murray Valley encephalitis virus]	35.714	23.8093	c5x9xB	UNK; signaling protein; metabotropic gaba-b receptor subtype 2	33	23	37
DPMD02_56	Desulfofustis_phage_MD02	37824	38045	+	222	74	transcription regulation	transcriptional repressor	phrog_4779	transcriptional repressor	transcription regulation	44.4	5.66e-05	YP_008241832.1	helix-turn-helix domain containing protein [Cellulophaga phage phi46:1]	44	9.09091	d1u2wa1	DNA/RNA-binding 3-helical bundle; Winged helix DNA-binding domain; ArsR-like transcriptional regulators	36	89	95.9	PF01022.23	Bacterial regulatory protein, arsR family	21.9	0.00013	WP_038563601.1	ArsR family transcriptional regulator [Terribacillus aidingensis]	38.806	35.6165
DPMD02_57	Desulfofustis_phage_MD02	38066	39967	+	1902	634	DNA, RNA and nucleotide metabolism	recombinase	phrog_10514		unknown function	78	1.73e-11	YP_009836232.1	DNA recombinase [Pseudomonas phage PMBT14]	29.482	22.6993	c2zroA	; hydrolase; protein reca	18	44	99.9	PF13481.9	AAA domain	71.3	8e-20
DPMD02_58	Desulfofustis_phage_MD02	40431	40045	-	387	129	DNA, RNA and nucleotide metabolism	endonuclease V N-glycosylase UV repair enzyme	phrog_25435	endonuclease V N-glycosylase UV repair enzyme	DNA, RNA and nucleotide metabolism	19.3	5.77	YP_293985.1	putative endonuclease [Emiliania huxleyi virus 86]	45.238	44.5312	d2enda	T4 endonuclease V; T4 endonuclease V; T4 endonuclease V	43	95	100	PF03013.17	Pyrimidine dimer DNA glycosylase	55.4	6e-15	YP_009005390.1	endonuclease V, N-glycosylase UV repair enzyme [Enterobacter phage PG7]	45.528	43.7496
DPMD02_59	Desulfofustis_phage_MD02	40610	40428	-	183	61	DNA, RNA and nucleotide metabolism	RNA ligase	phrog_33692	RNA ligase	DNA, RNA and nucleotide metabolism	21.3	2.32	YP_009599299.1	DNA helicase, phage-associated [Vibrio phage pTD1]	39.286	1.58503	c6v67A	; de novo protein; pd-1 binding miniprotein gr918.2	39	28	23.1
DPMD02_6	Desulfofustis_phage_MD02	2808	2966	+	159	53			phrog_6064		unknown function	22.5	1.24	YP_009388486.1	polyprotein [Fur seal picorna-like virus]	45.455	1.13767	c4he5A	; unknown function; peptidase family u32	56	28	33.2
DPMD02_60	Desulfofustis_phage_MD02	40816	40607	-	210	70			phrog_29250		unknown function	16.9	17.2	YP_009777890.1	phage tail fiber protein [uncultured phage_MedDCM-OCT-S31-C1]	34.483	1.2136	c5lo4A	UNK; structural protein; ppa-ch3	70	13	11.4
DPMD02_61	Desulfofustis_phage_MD02	40932	40816	-	117	39			phrog_38713		unknown function	19.8	4.79	YP_009508542.1	env protein [Brown greater galago prosimian foamy virus]	37.5	0.900901	c2yf2C	; immune system; c4b binding protein	40	36	15.7
DPMD02_62	Desulfofustis_phage_MD02	41620	40994	-	627	209	DNA, RNA and nucleotide metabolism	DNA binding protein	phrog_10499		unknown function	31.2	0.0239	YP_009285867.1	putative primase/helicase [Pseudomonas phage NP1]	29.851	2.451	c6mdxA	; dna binding protein/dna; sprt-like domain-containing protein spartan	21	82	100	PF10263.12	SprT-like family	41	1.6e-10	WP_031943353.1	MpR: putative zinc metallopeptidase [uncultured bacterium]	44.538	50.9618
DPMD02_63	Desulfofustis_phage_MD02	41808	41620	-	189	63			phrog_4490		unknown function	21.5	2.14	YP_006272946.1	VP1 [Feline bocavirus]	38.889	1.9663	d1d4va3	TNF receptor-like; TNF receptor-like; TNF receptor-like	75	11	19.7
DPMD02_64	Desulfofustis_phage_MD02	42017	41808	-	210	70			phrog_15160		unknown function	20.3	3.72	NP_054052.1	copia-like envelope protein [Autographa californica nucleopolyhedrovirus]	41.379	1.73912	d1zn6a1	BB1717-like; BB1717-like; BB1717-like	25	33	33
DPMD02_65	Desulfofustis_phage_MD02	42183	42043	-	141	47	tail	minor tail protein	phrog_4026	minor tail protein	tail	21.3	1.91	YP_010112859.1	VOG4599 [crAssphage cr113_1]	53.333	0.882023	c7n8ot	; photosynthesis; photosystem ii reaction center protein t	44	52	33.9
DPMD02_66	Desulfofustis_phage_MD02	42805	42176	-	630	210			phrog_30496		unknown function	14.5	50.8	YP_009610225.1	portal protein [Arthrobacter phage Abidatro]	29.762	3.864	c1xk5A	; transport protein; snurportin-1	25	39	47.2
DPMD02_67	Desulfofustis_phage_MD02	42990	42805	-	186	62			phrog_11139		unknown function	20.2	3.75	YP_009119603.1	Morn repeat protein [Pandoravirus inopinatum]	62.5	2.30415	c5v77B	; unknown function; uncharacterized protein	37	60	47
DPMD02_68	Desulfofustis_phage_MD02	43580	43056	-	525	175			phrog_24591		unknown function	15.6	31.6	YP_009507764.1	RdRP [Choristoneura occidentalis cypovirus 16]	37.5	1.22449	d1i27a	DNA/RNA-binding 3-helical bundle; Winged helix DNA-binding domain; C-terminal domain of the rap74 subunit of TFIIF	50	7	46.8
DPMD02_69	Desulfofustis_phage_MD02	43821	43726	-	96	32			phrog_28005		unknown function	18.9	6.92					c7kznJ	; motor protein; dynein light chain roadblock lc7b	34	90	17.8
DPMD02_7	Desulfofustis_phage_MD02	2963	3085	+	123	41			phrog_30354		unknown function	19.2	5.91	YP_003090287.1	non-structural protein 1a [Astrovirus VA1]	50	0.902935	d1bf5a1	STAT-like; STAT; STAT	41	52	16.5
DPMD02_70	Desulfofustis_phage_MD02	43889	43797	-	93	31			phrog_28734		unknown function	23.1	1.05	YP_009010992.1	capsid portal protein [Chimpanzee herpesvirus strain 105640]	44	1.61765	c1q68B	UNK; membrane protein/transferase; proto-oncogene tyrosine-protein kinase lck	70	30	39.6
DPMD02_71	Desulfofustis_phage_MD02	44632	44006	-	627	209			phrog_38384		unknown function	21.4	2.18	YP_009836217.1	DNA helicase [Pseudomonas phage PMBT14]	30.159	2.87881	c1nd9A	UNK; translation; translation initiation factor if-2	21	22	64.5
DPMD02_72	Desulfofustis_phage_MD02	44814	44632	-	183	61			phrog_29569		unknown function	22.3	1.53	YP_009304476.1	RNA-dependent RNA polymerase [Tacheng Tick Virus 7]	38.235	0.586903	c2z48B	; toxin; hemolytic lectin cel-iii	55	16	64.8
DPMD02_73	Desulfofustis_phage_MD02	45088	44870	-	219	73			phrog_5366		unknown function	21	2.72	YP_009119821.1	Morn repeat protein [Pandoravirus inopinatum]	41.379	2.38093	c4hecB	; unknown function; putative uncharacterized protein	36	44	54.1
DPMD02_74	Desulfofustis_phage_MD02	45057	45221	+	165	55	head and packaging	virion structural protein	phrog_29902	virion structural protein	head and packaging	18.6	8.17	YP_762445.1	104.6 Tyrosine protein kinase/Liposaccharide-modifying enzyme [Spodoptera frugiperda ascovirus 1a]	43.75	1.51188	d1rmva	Four-helical up-and-down bundle; TMV-like viral coat proteins; TMV-like viral coat proteins	29	29	21.3
DPMD02_75	Desulfofustis_phage_MD02	45248	45484	+	237	79			phrog_11449		unknown function	17.7	11.7					d2imja1	Cystatin-like; NTF2-like; PFL3262-like	34	41	71
DPMD02_76	Desulfofustis_phage_MD02	45497	45901	+	405	135			phrog_34718		unknown function	20.6	3.23	YP_009165596.1	polyprotein [Hot pepper alphaendornavirus]	32.727	0.368547	c4k00A	; hydrolase; 1,4-dihydroxy-2-naphthoyl-coa hydrolase	25	22	27.3
DPMD02_77	Desulfofustis_phage_MD02	45916	46101	+	186	62			phrog_32537		unknown function	22.8	1.23	YP_009666679.1	PIF-1 [Mythimna unipuncta nucleopolyhedrovirus]	41.667	1.548	c2otgA	; contractile protein; myosin heavy chain	18	90	44.6
DPMD02_8	Desulfofustis_phage_MD02	3082	4428	+	1347	449	head and packaging	terminase large subunit	phrog_38	terminase large subunit	head and packaging	72.2	1.64e-10	YP_009785409.1	terminase large subunit [Caulobacter phage Sansa]	39.456	36.5548	c3ezkB	; hydrolase; dna packaging protein gp17	16	93	100	PF03237.18	Terminase large subunit, T4likevirus-type, N-terminal	87.9	8.1e-25	WP_013494467.1	ATP-binding protein [Thermaerobacter marianensis]	58.473	54.6879
DPMD02_9	Desulfofustis_phage_MD02	4513	4923	+	411	137	tail	tail protein	phrog_20633		unknown function	19.6	5.04	YP_010097554.1	minor tail protein [Mycobacterium phage Ryadel]	49.242	48.8718	d1pdaa1	Periplasmic binding protein-like II; Periplasmic binding protein-like II; Phosphate binding protein-like	25	34	36.1
PBPMD00_0	Pink_berry_virus_MD00	413	6	-	408	136			phrog_38177		unknown function	25.7	0.323	YP_004327487.1	putative uncharacterised protein [Salmonella virus ViI]	26.389	8.29698	d1kp0a1	Ribonuclease H-like motif; Creatinase/prolidase N-terminal domain; Creatinase/prolidase N-terminal domain	39	12	83
PBPMD00_1	Pink_berry_virus_MD00	860	447	-	414	138		Fibronectin-like	phrog_8901		unknown function	16.1	22.9	YP_009801579.1	minor tail protein [Microbacterium phage Hyperion]	34.667	2.67217	c4u3hA	; de novo protein; fn3con	35	66	99.6	PF00041.24	Fibronectin type III domain	26.2	8e-06
PBPMD00_10	Pink_berry_virus_MD00	5296	5186	-	111	37			phrog_13263		unknown function	22.5	1.37	YP_009302476.1	ATP-dependent helicase [Bacillus phage SP-15]	40.909	1.72413	c6jppA	UNK; signaling protein; engulfment and cell motility protein 1	73	30	29.7
PBPMD00_11	Pink_berry_virus_MD00	5400	5293	-	108	36			phrog_1073		unknown function	20.7	2.42	NP_048009.1	orf 36 [Ateline gammaherpesvirus 3]	38.095	1.86045	c6iatF	; structural protein; arstotzka protein	64	37	24.5
PBPMD00_12	Pink_berry_virus_MD00	5767	5393	-	375	125			phrog_32401		unknown function	21.1	2.59	YP_443905.2	ubiquitin E3 ligase ICP0 [Papiine alphaherpesvirus 2]	38.462	2.10381	c5ywrB	; signaling protein; e3 ubiquitin-protein ligase znrf1	29	45	93.6
PBPMD00_13	Pink_berry_virus_MD00	5918	5805	-	114	38			phrog_16839		unknown function	18.8	7.04	YP_009664786.1	capsid protein precursor [Mamastrovirus 16]	39.286	1.55588	c6z7nP	; virus; hexon-interlacing protein	35	51	12.8
PBPMD00_14	Pink_berry_virus_MD00	5905	6408	+	504	168			phrog_24135		unknown function	18	10.5	YP_009238833.1	putative nuclease [Brazilian marseillevirus]	32.558	7.95451	c4z64A	; hormone; phytosulfokine receptor 1	24	35	36
PBPMD00_15	Pink_berry_virus_MD00	7251	6433	-	819	273			phrog_25601		unknown function	16.7	18.8	YP_009345096.1	P1 [Avon-Heathcote estuary associated bacilladnavirus]	29.333	23.848	c2wgnB	UNK; hydrolase inhibitor; inhibitor of cysteine peptidase compnd 3	25	20	61.3
PBPMD00_16	Pink_berry_virus_MD00	8705	7299	-	1407	469			phrog_13975		unknown function	20.5	3.33					d1jvra	Retroviral matrix proteins; Retroviral matrix proteins; HTLV-II matrix protein	54	5	55.5
PBPMD00_17	Pink_berry_virus_MD00	8714	10831	+	2118	706			phrog_24405		unknown function	17.8	11.3	YP_009944268.1	ORF1a polyprotein [Human coronavirus HKU1]	25.49	0.872281	c3v4pB	; cell adhesion; integrin beta-7	21	28	99.1
PBPMD00_18	Pink_berry_virus_MD00	10974	11339	+	366	122			phrog_34538		unknown function	16.8	17.4	YP_009001634.1	ubiquitin-conjugating enzyme E2 [Anomala cuprea entomopoxvirus]	30.508	10.7783	c2rujA	UNK; protein binding; stress-activated map kinase-interacting protein 1	34	28	13.5
PBPMD00_19	Pink_berry_virus_MD00	11386	11811	+	426	142			phrog_19258		unknown function	22.8	1.2	YP_009845127.1	major capsid protein [Serratia phage MTx]	30.882	5.49732	c4e18B	; cell adhesion; catenin alpha-1	38	14	48.2
PBPMD00_2	Pink_berry_virus_MD00	1238	882	-	357	119			phrog_38291		unknown function	20.2	3.88	YP_009602878.1	tail assembly chaperone [Arthrobacter phage Pumancara]	28	5.44747	c5ficD	; hydrolase; sphingomyelin phosphodiesterase	25	52	51.8
PBPMD00_20	Pink_berry_virus_MD00	11874	12278	+	405	135			phrog_27480		unknown function	19.2	5.84	YP_009793177.1	putative terminase protein large subunit [Rhizobium phage RHEph02]	31.034	2.97516	c4e18B	; cell adhesion; catenin alpha-1	38	14	48
PBPMD00_21	Pink_berry_virus_MD00	12330	12701	+	372	124			phrog_4426		unknown function	18.9	6.92	YP_001429643.1	virion structural protein [Bacillus phage 0305phi8-36]	25.373	6.41506	c6k0wD	; dna binding protein; adenine specific dna methyltransferase (mod)	18	39	17.8
PBPMD00_22	Pink_berry_virus_MD00	12734	12904	+	171	57			phrog_18850		unknown function	16.3	21	YP_003358857.1	RIIB [Delftia phage PhiW-14]	34.694	3.73628	d1u61a	RNase III domain-like; RNase III domain-like; RNase III catalytic domain-like	36	73	33.8
PBPMD00_23	Pink_berry_virus_MD00	13089	13334	+	246	82			phrog_3410		unknown function	16.4	20.6	YP_001994775.1	DNA polymerase [Mycobacterium phage DD5]	28.814	2.7961	c2licA	UNK; lipid transport; vitellogenin	64	12	29.4
PBPMD00_24	Pink_berry_virus_MD00	13359	13979	+	621	207			phrog_18373		unknown function	19.1	6.5	YP_010084645.1	BPLF1 [Lymphocryptovirus Macaca/pfe-lcl-E3]	33.333	0.61132	c1ueoA	UNK; antibiotic; penaeidin-3a	41	21	54.5
PBPMD00_25	Pink_berry_virus_MD00	14321	13998	-	324	108			phrog_34757		unknown function	13.4	81.2	YP_008888546.1	non-structural polyprotein precursor nsP1234 [Whataroa virus]	33.333	0.647505	d2hfta2	Immunoglobulin-like beta-sandwich; Fibronectin type III; Fibronectin type III	18	35	63.4
PBPMD00_26	Pink_berry_virus_MD00	14451	14344	-	108	36			phrog_7953		unknown function	20.9	2.9					c7rtyA	; biosynthetic protein; psfc	60	25	8
PBPMD00_27	Pink_berry_virus_MD00	14492	14926	+	435	145			phrog_34373		unknown function	17.2	14.9	YP_009237274.1	RNA dependent RNA polymerase [Raspberry leaf blotch emaravirus]	30.952	0.566442	c5nnyA	; hydrolase; wipb	39	12	32.6
PBPMD00_28	Pink_berry_virus_MD00	14958	15203	+	246	82			phrog_24575		unknown function	20.1	4.04	YP_009315910.1	polyprotein [Botrytis cinerea betaendornavirus 1]	28.235	0.63374	d1omba	Knottins (small inhibitors, toxins, lectins); omega toxin-like; Spider toxins	67	13	67.8
PBPMD00_29	Pink_berry_virus_MD00	15851	15255	-	597	199	DNA, RNA and nucleotide metabolism	Replication-associated protein	phrog_921		unknown function	19.3	5.17	YP_009237567.1	replication associated protein [Lake Sarah-associated circular virus-28]	35.366	18.3545	c2hw0A	UNK; hydrolase, replication; replicase	24	53	100	PF02407.19	Putative viral replication protein	29.2	8.6e-07
PBPMD00_3	Pink_berry_virus_MD00	1631	1299	-	333	111	tail	major tail protein	phrog_1696	major tail protein	tail	34.3	0.00561	YP_009599169.1	tail protein [Providencia phage vB_PreS_PR1]	35.714	2.63989	c2mfnA	UNK; cell adhesion protein; fibronectin	32	72	99.4	PF00041.24	Fibronectin type III domain	24.3	3.3e-05	WP_006677168.1	chitin-binding protein [Paenibacillus dendritiformis]	39.56	32.7269
PBPMD00_30	Pink_berry_virus_MD00	15859	15957	+	99	33			phrog_17767		unknown function	20.2	3.74	YP_008061345.1	portal protein [Mycobacterium phage ArcherS7]	50	1.373	c1r8oA	; hydrolase inhibitor; kunitz trypsin inhibitor	43	62	48.6
PBPMD00_31	Pink_berry_virus_MD00	15964	16056	+	93	31			phrog_3416		unknown function	18.9	6.84					c2hx6A	UNK; hydrolase; ribonuclease	42	60	23.8
PBPMD00_32	Pink_berry_virus_MD00	16065	16541	+	477	159			phrog_8051		unknown function	17.6	11.6	YP_009329822.1	replicative protein [Bivalve RNA virus G5]	23.529	1.31231	c5zyoD	; transferase; ribosomal rna large subunit methyltransferase h	31	15	46.2
PBPMD00_33	Pink_berry_virus_MD00	16607	16954	+	348	116			phrog_38368		unknown function	20.2	3.87	YP_024815.1	Pas29 [Actinoplanes phage phiAsp2]	26.667	2.99149	c3b1kD	; oxidoreductase/protein binding; cp12	100	4	46
PBPMD00_34	Pink_berry_virus_MD00	16951	17484	+	534	178	DNA, RNA and nucleotide metabolism	DNA polymerase exonuclease subunit	phrog_14632	DNA polymerase exonuclease subunit	DNA, RNA and nucleotide metabolism	87	3.3e-13	YP_004063435.1	putative exonuclease RNase T and DNA polymerase III [Ostreococcus tauri virus 2]	27.604	11.8568	c5fkvD	; transferase; dna polymerase iii epsilon	46	98	100	PF00929.27	Exonuclease	118.7	3.9e-34	WP_011768909.1	DNA polymerase III subunit epsilon [Psychromonas ingrahamii]	53.179	51.9772	TIGR01406.1	DNA polymerase III subunit epsilon	209.5	1.2e-62
PBPMD00_35	Pink_berry_virus_MD00	17494	17985	+	492	164			phrog_16123		unknown function	17.5	12	YP_009852663.1	MuF-like minor capsid protein [Gordonia phage Sadboi]	32	5.07937	c4x3nA	; protein binding; calcium-regulated actin-bundling protein	32	12	24.9
PBPMD00_36	Pink_berry_virus_MD00	17993	18331	+	339	113		sulfhydryl oxidase	phrog_12308		unknown function	19.7	4.66	YP_003986873.1	probable FAD-linked sulfhydryl oxidase [Acanthamoeba polyphaga mimivirus]	32.895	17.4827	c3td7A	; oxidoreductase; fad-linked sulfhydryl oxidase r596	31	73	100	PF04777.16	Erv1 / Alr family	28.9	1.2e-06
PBPMD00_37	Pink_berry_virus_MD00	19463	18321	-	1143	381			phrog_13373		unknown function	16.6	18.9	YP_009342435.1	RdRp [Wuhan house centipede virus 1]	25	1.60135	c5vfbB	; transferase; malate synthase g	21	30	44.8
PBPMD00_38	Pink_berry_virus_MD00	19590	19471	-	120	40			phrog_23742		unknown function	18.5	8.58	YP_009173860.2	alpha-delta fusion protein [Orsay virus]	34.211	1.69937	c5uc0B	; hydrolase; uncharacterized protein cog5400	73	35	18.6
PBPMD00_4	Pink_berry_virus_MD00	1695	2762	+	1068	356	DNA, RNA and nucleotide metabolism	DNA methyltransferase	phrog_34906	DNA methyltransferase	other	21.8	1.84	YP_009814060.1	putative capsular polysaccharide depolymerase [Acinetobacter phage vB_AbaP_B09_Aci08]	32.222	3.75159	d1qtma2	DNA/RNA polymerases; DNA/RNA polymerases; DNA polymerase I	21	45	96.6
PBPMD00_5	Pink_berry_virus_MD00	3179	2763	-	417	139			phrog_13028		unknown function	18	10.5	YP_004956847.1	orf99 gene product [Helicoverpa zea nudivirus 2]	38.71	4.1667	d1uzxa	UBC-like; UBC-like; UEV domain	32	13	19.7
PBPMD00_6	Pink_berry_virus_MD00	3340	3227	-	114	38			phrog_11378		unknown function	20.2	3.7	YP_009094093.1	matrix protein [Mojiang virus]	41.176	2.0588	c3dtzB	; structural genomics, unknown function; putative chlorite dismutase ta0507	46	32	41
PBPMD00_7	Pink_berry_virus_MD00	3373	3798	+	426	142			phrog_28060		unknown function	18.4	8.71	YP_009616365.1	minor tail protein [Mycobacterium phage Godines]	42.857	4.29798	c4id2B	; structural genomics, unknown function; uncharacterized protein	31	25	45
PBPMD00_8	Pink_berry_virus_MD00	3860	4141	+	282	94			phrog_13285		unknown function	23.7	0.802	YP_009165497.1	RNA-dependent RNA polymerase [Canary bornavirus 2]	50	0.933489	c1jekA	; viral protein; env polyprotein	53	15	34.8
PBPMD00_9	Pink_berry_virus_MD00	5101	4208	-	894	298	DNA, RNA and nucleotide metabolism	Replication-associated protein	phrog_29755		unknown function	29.5	0.0591	YP_009237567.1	replication associated protein [Lake Sarah-associated circular virus-28]	47.855	45.8863	c2hw0A	UNK; hydrolase, replication; replicase	32	34	100	PF02407.19	Putative viral replication protein	51.3	1.1e-13	YP_009047125.1	replication-associated protein [McMurdo Ice Shelf pond-associated circular DNA virus-1]	46.441	46.1283
RPMD05_0	Rhodobacteraceae_phage_MD05	75	545	+	471	157			phrog_10362		unknown function	21.5	2.1	YP_009337295.1	RNA-dependent RNA polymerase [Hubei diptera virus 10]	30.769	0.753645	c2ls3A	UNK; metal transport; high affinity copper uptake protein 1	43	8	26.4
RPMD05_1	Rhodobacteraceae_phage_MD05	600	992	+	393	131			phrog_13859		unknown function	16.6	19.7	YP_009342383.1	envelope glycoprotein H [Spheniscid alphaherpesvirus 1]	34.545	2.303	c6s7oH	; transferase; oligosaccharyltransferase complex subunit ostc	46	20	53.3
RPMD05_10	Rhodobacteraceae_phage_MD05	2938	3171	+	234	78			phrog_33383		unknown function	19.4	5.7	YP_009310111.1	polyprotein [Ceratobasidium endornavirus C]	36.364	0.221937	c7jsrA	; oxidoreductase; nad-specific glutamate dehydrogenase	18	90	39.7
RPMD05_11	Rhodobacteraceae_phage_MD05	3262	3612	+	351	117			phrog_32160		unknown function	17.8	11.2	YP_004956998.1	putative Hef-like homing endonuclease [Campylobacter phage CPX]	33.929	3.51856	c6o2kA	; cell cycle; centromeric protein-c, isoform a	19	51	31.6
RPMD05_12	Rhodobacteraceae_phage_MD05	3725	4321	+	597	199			phrog_33745		unknown function	20.9	2.88	NP_064645.1	P38.8 protein [Mycoplasma virus P1]	30.357	10.2102	d1ud0a	immunoglobulin/albumin-binding domain-like; Heat shock protein 70kD (HSP70), C-terminal subdomain; Heat shock protein 70kD (HSP70), C-terminal subdomain	26	23	37.1
RPMD05_13	Rhodobacteraceae_phage_MD05	4299	4514	+	216	72			phrog_27378		unknown function	18.7	7.78	YP_009268606.1	nonstructural protein NS2A [Nakiwogo virus]	42.105	7.619	d1yoza1	AF0941-like; AF0941-like; AF0941-like	38	46	46.1
RPMD05_14	Rhodobacteraceae_phage_MD05	4584	4787	+	204	68	auxiliary metabolic gene	membrane protein	phrog_16337	membrane protein	moron	17	16.3	YP_009333175.1	structural polyprotein [Bastrovirus-like_virus/VietNam/Bat/17819_21]	52.632	2.3202	c2ifoA	NULL; virus; inovirus	43	19	22.8
RPMD05_15	Rhodobacteraceae_phage_MD05	5034	5414	+	381	127	DNA, RNA and nucleotide metabolism	HNH endonuclease	phrog_8060		unknown function	55.4	5.11e-07	YP_009842523.1	HNH endonuclease [Streptomyces phage Gilson]	38.571	27.5507	c5zmmD	; dna binding protein; uncharacterized protein mcra	27	49	99.1	PF01844.26	HNH endonuclease	22.4	0.00011
RPMD05_16	Rhodobacteraceae_phage_MD05	5453	5629	+	177	59			phrog_11377		unknown function	23.9	0.727	YP_009837265.1	alpha-galactosidase [Pseudomonas phage Littlefix]	27.869	2.0335	c2zs1D	; oxygen storage, oxygen transport; extracellular giant hemoglobin major globin subunit b1	33	29	47.9
RPMD05_17	Rhodobacteraceae_phage_MD05	5719	5582	-	138	46			phrog_21737		unknown function	20.9	2.73	YP_009174054.1	putative late transcription factor VLTF3 [Yellowstone lake mimivirus]	47.368	2.41933	d2b4jc1	N-cbl like; HIV integrase-binding domain; HIV integrase-binding domain	86	13	8.9
RPMD05_18	Rhodobacteraceae_phage_MD05	5844	6059	+	216	72			phrog_13300		unknown function	20.1	3.84	NP_047364.1	putative replication protein [Vibrio phage fs2]	24.528	1.81562	c3aaiB	; transcription; copper homeostasis operon regulatory protein	29	46	23.6
RPMD05_19	Rhodobacteraceae_phage_MD05	6049	6162	+	114	38			phrog_20507		unknown function	18.7	7.6	YP_009552782.1	E1 [Macaca mulatta papillomavirus 5]	48.276	2.29509	c7aldA	UNK; antimicrobial protein; brichos domain-containing protein	60	24	35.4
RPMD05_2	Rhodobacteraceae_phage_MD05	950	1294	+	345	115			phrog_6664		unknown function	26.8	0.167	YP_656736.1	ORF81 [Ranid herpesvirus 1]	46.429	5.03881	c6o1qA	UNK; apoptosis; nephrocystin-1	18	47	51.8
RPMD05_20	Rhodobacteraceae_phage_MD05	6200	6370	+	171	57			phrog_5444		unknown function	19.6	4.4	YP_005352838.1	spike glycoprotein [White-eye coronavirus HKU16]	45.455	0.848185	c3u1lA	; splicing; pre-mrna-splicing factor cwc2	53	32	51
RPMD05_21	Rhodobacteraceae_phage_MD05	6462	6803	+	342	114	head and packaging	terminase large subunit	phrog_18557	terminase large subunit	head and packaging	19.3	5.82	YP_009800309.1	putative deoxyUTP pyrophosphatase [Aeromonas phage AhSzw-1]	17.925	11.8753	c4naeA	; transferase; heptaprenylglyceryl phosphate synthase	39	30	69.4
RPMD05_22	Rhodobacteraceae_phage_MD05	6920	7186	+	267	89			phrog_8493		unknown function	18.8	7.19	YP_009851257.1	putative head-to-tail connector complex protein [Stenotrophomonas phage Mendera]	39.024	7.20714	c2i3eA	UNK; hydrolase; g-rich	11	54	19.4
RPMD05_23	Rhodobacteraceae_phage_MD05	7221	7367	+	147	49			phrog_19102		unknown function	25	0.453	YP_009047102.1	capsid protein II; involved in capsid morphogenesis [Pigeon adenovirus 1]	33.333	1.25785	c3fybA	; structural genomics, unknown function; protein of unknown function (duf1244)	71	12	48.3
RPMD05_24	Rhodobacteraceae_phage_MD05	7473	7628	+	156	52			phrog_4113		unknown function	20	3.38	YP_009819975.1	ORF9 [Halorubrum pleomorphic virus 11]	31.579	2.23049	c4lmgD	; transcription activator/dna; iron-regulated transcriptional activator aft2	67	15	22.2
RPMD05_25	Rhodobacteraceae_phage_MD05	7705	7821	+	117	39			phrog_14340		unknown function	21	2.59					c5lskN	; cell cycle; kinetochore-associated protein nsl1 homolog	47	47	22.6
RPMD05_26	Rhodobacteraceae_phage_MD05	7824	8021	+	198	66			phrog_17557		unknown function	26.1	0.258	YP_009344839.1	tegument protein [Murine roseolovirus]	38.235	3.41205	c3bvoA	; chaperone; co-chaperone protein hscb, mitochondrial precursor	33	16	29.4
RPMD05_27	Rhodobacteraceae_phage_MD05	8129	8302	+	174	58			phrog_31116		unknown function	17.8	11.3	YP_009361829.1	polyprotein [Diamondback moth iflavirus]	23.256	0.332008	c7c4jH	; dna binding protein; transcription regulatory protein snf2	19	82	35
RPMD05_28	Rhodobacteraceae_phage_MD05	8283	8729	+	447	149	DNA, RNA and nucleotide metabolism	NinB/ Orf homologous recombination mediator	phrog_24514	NinB/ Orf homologous recombination mediator	DNA, RNA and nucleotide metabolism	20.2	3.88	YP_009163940.1	polymerase [Fengkai orbivirus]	26.562	1.30366	d1pc6a	NinB; NinB; NinB	12	89	99.9
RPMD05_29	Rhodobacteraceae_phage_MD05	8729	8938	+	210	70			phrog_1179		unknown function	22.9	1.03	YP_010085010.1	phosphoprotein [bank vole virus 1]	40.741	1.97843	d3buxb2	N-cbl like; N-terminal domain of cbl (N-cbl); N-terminal domain of cbl (N-cbl)	35	23	25.5
RPMD05_3	Rhodobacteraceae_phage_MD05	1291	1767	+	477	159	lysis	amidase	phrog_833	amidase	lysis	52.7	1.36e-06	YP_009600755.1	1,6-anhydro-N-acetylmuramyl-L-alanine amidase [Sphingobium phage Lacusarx]	44	11.7857	c4bolA	; hydrolase; ampdh2	31	94	100	PF01510.28	N-acetylmuramoyl-L-alanine amidase	73	3.2e-20	WP_007363953.1	nucleoside transporter [Opitutaceae bacterium TAV1]	41.353	34.8098
RPMD05_30	Rhodobacteraceae_phage_MD05	8943	9041	+	99	33	lysis	holin	phrog_12423		unknown function	25.8	0.292	NP_945053.1	class II holin gp23 [Burkholderia phage phi1026b]	35.484	15.7143	d2pila	Pili subunits; Pili subunits; Pilin	27	90	35.4
RPMD05_31	Rhodobacteraceae_phage_MD05	9091	9216	+	126	42			phrog_2133		unknown function	21.9	1.69	YP_009273417.1	minor tail protein [Gordonia phage Woes]	37.5	1.3373	c3gypA	; chaperone; histone chaperone rtt106	23	60	27.6
RPMD05_32	Rhodobacteraceae_phage_MD05	9218	10585	+	1368	456	DNA, RNA and nucleotide metabolism	DNA helicase	phrog_11354	DNA helicase	DNA, RNA and nucleotide metabolism	48.7	1.03e-05	YP_004421762.1	DNA methylase [Synechococcus phage S-CBS3]	32.967	19.8939	c7t02A	; transferase/dna; dna repair protein rad8	25	87	100	PF00271.34	Helicase conserved C-terminal domain	30.5	4.1e-07	KGJ54097.1	helicase [ [[Clostridium] innocuum]	38.936	40.2196
RPMD05_33	Rhodobacteraceae_phage_MD05	10588	10869	+	282	94			phrog_38524		unknown function	22.2	1.6	NP_653151.1	aev polyprotein [tremovirus A1]	29.091	0.749768	c4qpgA	; virus; capsid protein vp1	24	25	44.5
RPMD05_34	Rhodobacteraceae_phage_MD05	10866	11873	+	1008	336	DNA, RNA and nucleotide metabolism	DNA methyltransferase	phrog_18293	DNA methyltransferase	other	63.7	1.17e-08	YP_004421762.1	DNA methylase [Synechococcus phage S-CBS3]	36.686	16.4454	c2zifB	; transferase; putative modification methylase	29	95	100	PF01555.21	DNA methylase	73.7	1.9e-20	WP_027628129.1	DNA methylase [[Clostridium] cellobioparum]	41.716	42.0896
RPMD05_35	Rhodobacteraceae_phage_MD05	11870	12133	+	264	88	DNA, RNA and nucleotide metabolism	replication initiation protein	phrog_16091		unknown function	19	6.39					d1j1va	DNA/RNA-binding 3-helical bundle; TrpR-like; Chromosomal replication initiation factor DnaA C-terminal domain IV	27	75	97.7	PF08299.14	Bacterial dnaA protein helix-turn-helix	45.8	5.2e-12
RPMD05_36	Rhodobacteraceae_phage_MD05	12123	12431	+	309	103			phrog_27986		unknown function	20.3	3.64	YP_249750.1	PKIP [Chrysodeixis chalcites nucleopolyhedrovirus]	34.375	13.1737	c2mn4A	UNK; de novo protein; computational designed protein based on structure template	49	47	72
RPMD05_37	Rhodobacteraceae_phage_MD05	12436	12729	+	294	98	DNA, RNA and nucleotide metabolism	HNH endonuclease	phrog_144	HNH endonuclease	DNA, RNA and nucleotide metabolism	45.9	2.35e-05	YP_008059145.1	HNH protein [Halovirus HCTV-5]	36.17	9.18914	c5h0mA	; hydrolase; hnh endonuclease	28	52	87.4	PF01844.26	HNH endonuclease	25.9	8.8e-06
RPMD05_38	Rhodobacteraceae_phage_MD05	12729	13052	+	324	108	DNA, RNA and nucleotide metabolism	resolvase	phrog_140		unknown function	29.5	0.039	YP_009552136.1	polyprotein [Marmot sapelovirus 1]	28.889	0.545991	d1q8ra	Bacillus chorismate mutase-like; Holliday junction resolvase RusA; Holliday junction resolvase RusA	24	92	98.9	PF05866.14	Endodeoxyribonuclease RusA	24.4	3.8e-05
RPMD05_39	Rhodobacteraceae_phage_MD05	13110	13202	+	93	31			phrog_29008		unknown function	18.2	9.42					c5houA	UNK; transcription; cellular tumor antigen p53,creb-binding protein fusion	57	43	26
RPMD05_4	Rhodobacteraceae_phage_MD05	1769	1948	+	180	60	tail	minor spike protein	phrog_1471	minor spike protein	tail	25.6	0.328	YP_008241519.1	structural protein [Cellulophaga phage phi17:2]	35.714	32.2578	c6w9zD	; biosynthetic protein; de novo designed receptor transmembrane domain promp c2.1	44	28	34.9
RPMD05_40	Rhodobacteraceae_phage_MD05	13227	13316	+	90	30	DNA, RNA and nucleotide metabolism	DNA primase/helicase	phrog_32622	DNA primase/helicase	DNA, RNA and nucleotide metabolism	20.9	2.83
RPMD05_41	Rhodobacteraceae_phage_MD05	13393	13683	+	291	97			phrog_38033		unknown function	22.9	1.14	NP_659008.1	polyprotein [Potato virus V]	30.864	0.815389	c1r48B	UNK; transport protein; proline/betaine transporter	67	11	13.6
RPMD05_42	Rhodobacteraceae_phage_MD05	13752	13919	+	168	56			phrog_3968		unknown function	20.3	3.34	YP_008519315.1	L1 protein [Mustela putorius papillomavirus 1]	52.632	1.95696	c3i9hB	; metal binding protein; beta and gamma crystallin	30	85	32.1
RPMD05_43	Rhodobacteraceae_phage_MD05	13930	14055	+	126	42			phrog_27476		unknown function	20.6	3.27					c2jyaA	UNK; structural genomics, unknown function; uncharacterized protein atu1810	29	39	9
RPMD05_44	Rhodobacteraceae_phage_MD05	14158	14472	+	315	105			phrog_8090		unknown function	22.8	1.2	YP_009507709.1	VP4 [Lebombo virus]	27.848	3.43212	c2jyaA	UNK; structural genomics, unknown function; uncharacterized protein atu1810	24	26	41.3
RPMD05_45	Rhodobacteraceae_phage_MD05	14607	15167	+	561	187	DNA, RNA and nucleotide metabolism	Erf-like ssDNA annealing protein	phrog_155	Erf-like ssDNA annealing protein	DNA, RNA and nucleotide metabolism	103.4	1.3e-16	YP_010013537.1	ERF family ssDNA binding protein [Mycobacterium phage Kumao]	38.211	21.2668	c2qv5A	; structural genomics, unknown function; uncharacterized protein atu2773	14	25	62.3	PF04404.15	ERF superfamily	78.5	5.1e-22	WP_036026292.1	Erf family protein, partial [Leptospira interrogans]	36.364	25.8067
RPMD05_46	Rhodobacteraceae_phage_MD05	15305	15907	+	603	201	DNA, RNA and nucleotide metabolism	HNH endonuclease	phrog_59	HNH endonuclease	DNA, RNA and nucleotide metabolism	138.6	1.76e-23	YP_009900341.1	HNH endonuclease family protein [Lactococcus phage phiQ1]	39	43.8202	c1u3eM	; dna binding protein/dna; hnh homing endonuclease	35	98	100	PF07463.14	NUMOD4 motif	59.5	3e-16	YP_007173600.1	HNH endonuclease [Lactobacillus phage phiAQ113]	40.976	42.0004
RPMD05_47	Rhodobacteraceae_phage_MD05	15913	16404	+	492	164	DNA, RNA and nucleotide metabolism	Mu Gam-like end protection	phrog_20203	Mu Gam-like end protection	DNA, RNA and nucleotide metabolism	49.5	7.04e-06	YP_010112036.1	host-nuclease inhibitor protein [crAssphage cr271_1]	37.795	18.8975	c2p2uA	; dna binding protein; host-nuclease inhibitor protein gam, putative	15	76	94.2	PF05565.14	Siphovirus Gp157	130.7	5.4e-38	AJE08375.1	Siphovirus Gp157 [Mannheimia haemolytica USDA-ARS-USMARC-184]	33.537	33.7427
RPMD05_48	Rhodobacteraceae_phage_MD05	16508	16831	+	324	108	DNA, RNA and nucleotide metabolism	intron encoded nuclease	phrog_7140	intron encoded nuclease	DNA, RNA and nucleotide metabolism	28.3	0.0915	YP_008770198.1	putative HNH endonuclease [Lactobacillus phage phiLdb]	51.923	16.5644	d1i3ja	DNA-binding domain of intron-encoded endonucleases; DNA-binding domain of intron-encoded endonucleases; DNA-binding domain of intron-encoded endonucleases	33	54	96.8	PF07453.16	NUMOD1 domain	24.3	2.9e-05
RPMD05_49	Rhodobacteraceae_phage_MD05	16821	17075	+	255	85			phrog_32157		unknown function	18.8	7.37	NP_604474.1	alpha protein [Barley stripe mosaic virus]	40.541	1.31696	d2ac0a1	Common fold of diphtheria toxin/transcription factors/cytochrome f; p53-like transcription factors; p53 DNA-binding domain-like	24	61	27.2
RPMD05_5	Rhodobacteraceae_phage_MD05	1935	2132	+	198	66			phrog_4466		unknown function	20.1	3.86	YP_009508447.1	satellite replication initiator protein [Sophora alopecuroides yellow stunt alphasatellite 4]	41.176	5.01786	c6xp5V	; transcription; med22	33	83	55.9
RPMD05_50	Rhodobacteraceae_phage_MD05	17093	17206	+	114	38			phrog_21838		unknown function	19.4	5.45	YP_009104369.1	polyprotein [Carrot torradovirus 1]	53.846	0.638684	d1vqov1	Long alpha-hairpin; Ribosomal protein L29 (L29p); Ribosomal protein L29 (L29p)	14	16	13.3
RPMD05_51	Rhodobacteraceae_phage_MD05	17267	17515	+	249	83			phrog_8651		unknown function	16.4	19.3	YP_009595943.1	deoxyuridine 5'-triphosphate nucleotidohydrolase [Acinetobacter phage vB_AbaM_ME3]	31.481	14.1664	c6cp8B	; toxin/antitoxin; cdia	78	9	46.6
RPMD05_52	Rhodobacteraceae_phage_MD05	17569	17805	+	237	79			phrog_1641		unknown function	20.1	4.02	YP_009612820.1	putative virion structural protein [Erwinia phage vB_EamM_RisingSun]	29.268	2.80371	c4by7X	; transcription; transcription factor bye1	28	35	24.6
RPMD05_53	Rhodobacteraceae_phage_MD05	17937	18053	+	117	39			phrog_13440		unknown function	17.9	11.1	YP_009724389.1	ORF1ab polyprotein [Severe acute respiratory syndrome coronavirus 2]	57.895	0.155018	c7k3gE	UNK; viral protein; envelope small membrane protein	58	28	23.6
RPMD05_54	Rhodobacteraceae_phage_MD05	18050	18265	+	216	72			phrog_28488		unknown function	19.6	5.21	YP_010112621.1	regulatory protein [crAssphage cr4_1]	40	5.16796	c4zrkH	; signaling protein/transferase; serine/threonine-protein kinase lats1	53	22	20.5
RPMD05_55	Rhodobacteraceae_phage_MD05	18267	18464	+	198	66			phrog_37053		unknown function	19.7	4.74	YP_009001080.1	DNA replication origin-binding helicase [Pithovirus sibericum]	30.435	1.16183	c1lt1G	; de novo protein; l13g-df1	38	46	24
RPMD05_56	Rhodobacteraceae_phage_MD05	18469	18837	+	369	123			phrog_30635		unknown function	19.9	4.44	YP_004123935.1	replication initiation protein [Rhynchosia yellow mosaic India virus]	36.066	6.07742	c4ou6A	; replication/dna; primosomal protein 1	30	15	49.3
RPMD05_57	Rhodobacteraceae_phage_MD05	18828	19496	+	669	223	DNA, RNA and nucleotide metabolism	DnaC-like helicase loader	phrog_3277	DnaC-like helicase loader	DNA, RNA and nucleotide metabolism	79.5	8.17e-12	YP_008241049.1	DNA replication protein [Cellulophaga phage phi46:3]	28.025	15.4927	c2qgzA	; hydrolase; putative primosome component	24	85	100
RPMD05_58	Rhodobacteraceae_phage_MD05	19499	20494	+	996	332	DNA, RNA and nucleotide metabolism	DNA methyltransferase	phrog_363	DNA methyltransferase	other	110.7	5.59e-18	YP_009855490.1	DNA methyltransferase [Flavobacterium phage vB_FspS_tooticki6-1]	62.817	59.4668	c3pt9A	; transferase; dna (cytosine-5)-methyltransferase 1	25	93	100	PF00145.20	C-5 cytosine-specific DNA methylase	138.8	2.9e-40	YP_008241225.1	DNA methylase [Cellulophaga phage phi18:3]	57.423	61.9336	TIGR00675.1	DNA (cytosine-5-)-methyltransferase	120.7	2.3e-35
RPMD05_59	Rhodobacteraceae_phage_MD05	20558	20704	+	147	49			phrog_21514		unknown function	18.3	9.28	YP_008003627.1	NTPase, DNA primase [Mythimna separata entomopoxvirus 'L']	38.462	2.05482	d1xlya	RNA-binding protein She2p; RNA-binding protein She2p; RNA-binding protein She2p	44	35	48.2
RPMD05_6	Rhodobacteraceae_phage_MD05	2151	2393	+	243	81	transcription regulation	CII-like regulator	phrog_725	CII-like regulator	transcription regulation	21.1	2.06	NP_148782.1	12 kDa protein [Cactus virus X]	34.783	14.5456	c4by2C	; structural protein; anastral spindle 2, sas 4	30	36	20.1
RPMD05_60	Rhodobacteraceae_phage_MD05	20866	20970	+	105	35			phrog_15978		unknown function	19.9	4.42	YP_007016546.1	e164 [Murid betaherpesvirus 8]	40.741	2.84976	c3sc0A	; oxidoreductase; methylmalonic aciduria and homocystinuria type c protein	42	32	18.1
RPMD05_61	Rhodobacteraceae_phage_MD05	20963	21280	+	318	106	DNA, RNA and nucleotide metabolism	HNH endonuclease	phrog_8060		unknown function	60.8	4.52e-08	YP_009622633.1	HNH endonuclease [Streptomyces phage BillNye]	29.167	28.5718	c5zmmD	; dna binding protein; uncharacterized protein mcra	30	64	99	PF01844.26	HNH endonuclease	20.1	0.00058
RPMD05_62	Rhodobacteraceae_phage_MD05	21348	21587	+	240	80			phrog_21438		unknown function	18.8	7	YP_006488989.1	RNA ligase 2 [Acinetobacter phage ZZ1]	32.692	5.0147	d1wjpa2	beta-beta-alpha zinc fingers; beta-beta-alpha zinc fingers; Classic zinc finger, C2H2	56	18	33.3
RPMD05_63	Rhodobacteraceae_phage_MD05	21760	22017	+	258	86			phrog_23658		unknown function	17.8	11.4	YP_001285453.1	internal virion protein [Synechococcus phage Syn5]	33.929	2.27276	c2kkuA	UNK; structural genomics, unknown function; uncharacterized protein	21	15	26.4
RPMD05_64	Rhodobacteraceae_phage_MD05	22097	22300	+	204	68			phrog_12591		unknown function	18.1	8.84	YP_009513243.1	env [Rhesus macaque simian foamy virus]	30.909	1.7189	c3jszA	; transferase; putative uncharacterized protein	41	76	74.1
RPMD05_65	Rhodobacteraceae_phage_MD05	22332	22496	+	165	55			phrog_6163		unknown function	18.8	6.75	YP_009408171.1	spike glycoprotein [Morelia viridis nidovirus]	36.111	1.36411	d1fsoa	Immunoglobulin-like beta-sandwich; E set domains; RhoGDI-like	22	31	12.6
RPMD05_66	Rhodobacteraceae_phage_MD05	22502	22741	+	240	80			phrog_13393		unknown function	18.3	8.9	YP_010114073.1	DNA-binding protein [Burkholderia phage phiE094]	31.148	19.388	c3qtmB	; translation; uncharacterized protein c4b3.07	39	40	74.4
RPMD05_67	Rhodobacteraceae_phage_MD05	22748	22933	+	186	62			phrog_37411		unknown function	16.3	22.4	YP_009551566.1	RNA-dependent RNA polymerases [Sclerotinia sclerotiorum mitovirus 2]	23.077	2.21894	d1jmxa4	Immunoglobulin-like beta-sandwich; E set domains; Quinohemoprotein amine dehydrogenase A chain, domains 4 and 5	62	19	28.2					WP_011277420.1	conjugative plasmid protein [Sulfolobus acidocaldarius]	34.545	31.1471
RPMD05_68	Rhodobacteraceae_phage_MD05	23036	23338	+	303	101			phrog_7421		unknown function	22.5	1.3	YP_010110796.1	peptidase [crAssphage cr3_1]	34.579	37.3733	d2be3a1	Nucleotidyltransferase; Nucleotidyltransferase; RelA/SpoT domain	18	38	64.3
RPMD05_69	Rhodobacteraceae_phage_MD05	23338	23583	+	246	82			phrog_5962		unknown function	23.3	0.938	NP_073439.1	54R protein [Yaba-like disease virus]	24.561	3.18901	c5zkxA	; viral protein; envelope glycoprotein	73	13	16.1
RPMD05_7	Rhodobacteraceae_phage_MD05	2396	2491	+	96	32			phrog_36534		unknown function	19.8	4.74					c1n93X	; viral protein; p40 nucleoprotein	57	41	29.1
RPMD05_70	Rhodobacteraceae_phage_MD05	23598	24065	+	468	156	head and packaging	terminase small subunit	phrog_1655	terminase small subunit	head and packaging	16.3	21	YP_009854776.1	terminase small subunit [Flavobacterium phage vB_FspS_hemulen6-1]	37.063	35.0994	c3hefB	; viral protein; gene 1 protein	33	82	100					WP_008387408.1	Phage terminase, small subunit [Rhodovulum sp. PH10]	40	33.5484
RPMD05_71	Rhodobacteraceae_phage_MD05	24124	25389	+	1266	422	head and packaging	terminase large subunit	phrog_5653	terminase large subunit	head and packaging	64.8	6.2e-09	YP_009854631.1	terminase large subunit [Flavobacterium phage vB_FspS_filifjonk9-1]	25.61	26.4486	c5oe9C	; viral protein; large subunit terminase	21	97	100	PF04466.16	Phage terminase large subunit	40.2	2.9e-10	WP_007804409.1	terminase [Capnocytophaga sp. oral taxon 338]	44.737	44.4182	TIGR01547.1	PBSX family phage terminase large subunit	78.3	1.7e-22
RPMD05_72	Rhodobacteraceae_phage_MD05	25450	27078	+	1629	543	head and packaging	portal protein	phrog_8027	portal protein	head and packaging	36.6	0.00218	YP_002221578.1	MP3 [Bacteroides phage B40-8]	23.364	8.66533	c6o3pA	; hydrolase; peroxisomal nadh pyrophosphatase nudt12	23	18	74.3
RPMD05_73	Rhodobacteraceae_phage_MD05	27116	27235	+	120	40	integration and excision	Cox-like excisionase and repressor	phrog_575	Cox-like excisionase and repressor	integration and excision	21.6	1.53					c6tdyN	; membrane protein; inhibitor of f1 (if1)	78	20	47.3
RPMD05_74	Rhodobacteraceae_phage_MD05	27239	28069	+	831	277			phrog_32460		unknown function	20.2	3.94	YP_009839007.1	minor tail protein [Streptomyces phage Annadreamy]	28.395	1.14257	c3tklB	; protein transport/protein binding; lida protein, substrate of the dot/icm system	25	18	76.1
RPMD05_75	Rhodobacteraceae_phage_MD05	28120	29160	+	1041	347	head and packaging	virion structural protein	phrog_23710	virion structural protein	head and packaging	27.8	0.13	YP_009855468.1	major capsid protein [Flavobacterium phage vB_FspS_tant8-1]	28.261	14.8149	d1bpoa1	alpha-alpha superhelix; ARM repeat; Clathrin heavy-chain linker domain	20	25	28.7
RPMD05_76	Rhodobacteraceae_phage_MD05	29163	29576	+	414	138			phrog_6185		unknown function	20.7	2.89	YP_009448878.1	Ankyrin-repeat protein [Orpheovirus IHUMI-LCC2]	30.612	3.10557	c2gw4C	; luminescent protein; kaede	29	16	38
RPMD05_77	Rhodobacteraceae_phage_MD05	29603	30625	+	1023	341			phrog_32171		unknown function	23.7	0.817	YP_009599026.1	putative tail fiber assembly protein [Aquamicrobium phage P14]	24	8.82353	c3c6dB	; virus; polyprotein	14	17	69.9
RPMD05_78	Rhodobacteraceae_phage_MD05	30622	33369	+	2748	916	auxiliary metabolic gene	InlB-like internatlization protein	phrog_29973		unknown function	27.5	0.15	YP_009852558.1	esterase [Gordonia phage Lambo]	21.256	8.83533	c3dciB	; hydrolase; arylesterase	26	19	96	PF18998.3	Divergent InlB B-repeat domain	34.7	1.5e-08
RPMD05_79	Rhodobacteraceae_phage_MD05	33389	34294	+	906	302			phrog_9076		unknown function	19.5	5.04	YP_009448425.1	Transmembrane domain-containing protein [Orpheovirus IHUMI-LCC2]	23.529	12.121	c7ay3A	; sugar binding protein; endo-1,4-beta-xylanase	43	4	32.6
RPMD05_8	Rhodobacteraceae_phage_MD05	2570	2713	+	144	48			phrog_21163		unknown function	20.2	3.67	YP_009507331.1	RNA-dependent RNA polymerase [Eothenomys miletus hantavirus LX309]	46.154	0.835657	c2vgqA	; immune system/transport; sugar abc transporter substrate-binding protein	11	74	18.7					WP_021901627.1	germination protein [Coprobacillus sp. CAG:698]	51.515	36.1701
RPMD05_80	Rhodobacteraceae_phage_MD05	34296	34475	+	180	60			phrog_38384		unknown function	20.5	3.23	YP_009981352.1	lysin B [Mycobacterium phage STLscum]	37.143	4.03728	c2a7oA	UNK; transcription; huntingtin interacting protein b	32	67	27.8
RPMD05_81	Rhodobacteraceae_phage_MD05	34488	34919	+	432	144	tail	tail protein	phrog_13251	tail protein	tail	15	36.4	YP_009666875.1	RNA-dependent RNA polymerase [Sabo virus]	41.026	0.710801	c2vxdA	UNK; nuclear protein; nucleophosmin	38	10	31.8
RPMD05_82	Rhodobacteraceae_phage_MD05	34900	35553	+	654	218	head and packaging	head scaffolding protein	phrog_9857	head scaffolding protein	head and packaging	18.1	8.73	YP_009103663.1	putative tail protein I [Acinetobacter phage vB_AbaM_Acibel004]	24.242	1.09039	c4jlrS	; immune system; rsv_1isea designed scaffold	33	22	22.1
RPMD05_83	Rhodobacteraceae_phage_MD05	35546	38218	+	2673	891			phrog_33615		unknown function	61.1	3.84e-08	YP_009855059.1	structural protein [Flavobacterium phage vB_FspS_mumin9-1]	37.226	5.48383	c6yvuB	; cell cycle; structural maintenance of chromosomes protein 4	15	91	97.4
RPMD05_84	Rhodobacteraceae_phage_MD05	38218	40422	+	2205	735	head and packaging	virion structural protein	phrog_27704	virion structural protein	head and packaging	17.5	12.4	YP_008241790.1	structural protein [Cellulophaga phage phi19:1]	24.242	14.5656	c2myvA	UNK; unknown function; uncharacterized protein	42	5	66.2
RPMD05_85	Rhodobacteraceae_phage_MD05	40453	41439	+	987	329			phrog_30945		unknown function	14	63.5					c5cqqB	; transcription/dna; regulatory protein zeste	57	3	21
RPMD05_86	Rhodobacteraceae_phage_MD05	41444	41944	+	501	167			phrog_22168		unknown function	18.8	7.2	YP_002635571.1	putative E1 [Equus caballus papillomavirus 2]	39.394	2.92793	c5miyA	; ligase; e3 ubiquitin ligase ravn	69	7	36.4
RPMD05_87	Rhodobacteraceae_phage_MD05	41947	43752	+	1806	602	head and packaging	virion structural protein	phrog_27892	virion structural protein	head and packaging	20.3	3.49	YP_009883713.1	putative tail fiber protein [Stenotrophomonas phage Pokken]	29	6.06695	c6e1rA	; hydrolase; tailspike protein	56	2	79.9
RPMD05_88	Rhodobacteraceae_phage_MD05	43749	44378	+	630	210		Fibrobacter succinogenes major domain	phrog_5811		unknown function	13	92.3	YP_009361472.1	SNase-like [Pacmanvirus A23]	34.615	12.6759	c4epsA	; structural genomics, unknown function;	25	50	95.2	PF09603.13	Fibrobacter succinogenes major domain (Fib_succ_major)	39.2	1.1e-09					TIGR02145.1	fibrobacter succinogenes major paralogous domain (Provisional)	32.9	2.3e-08
RPMD05_89	Rhodobacteraceae_phage_MD05	44436	44729	+	294	98			phrog_34804		unknown function	23.3	0.979	YP_010093065.1	long tail fiber proximal subunit [Aeromonas phage Ah1]	26.923	1.1336	c4p5pA	; hydrolase; thij/pfpi family protein	26	41	46
RPMD05_9	Rhodobacteraceae_phage_MD05	2735	2926	+	192	64			phrog_2336		unknown function	18.9	6.48	YP_009196258.1	putative PhoH-like protein [Pseudomonas phage PaMx11]	37.838	6.00861	d1w53a	KaiA/RbsU domain; KaiA/RbsU domain; Phosphoserine phosphatase RsbU, N-terminal domain	26	28	43
RPMD06_0	Rhodobacteraceae_phage_MD06	44184	317	+	315	105			phrog_21303		unknown function	12.9	97	YP_009110680.1	capsid [Bat circovirus POA/2012/II]	24.359	6.88407	d2dlqa2	beta-beta-alpha zinc fingers; beta-beta-alpha zinc fingers; Classic zinc finger, C2H2	43	12	7.9
RPMD06_1	Rhodobacteraceae_phage_MD06	460	314	-	147	49			phrog_20392		unknown function	21	2.61	YP_002922020.1	polyprotein [Wesselsbron virus]	46.875	0.440529	c2klwB	UNK; de novo protein; (dog)10	70	39	82.6
RPMD06_10	Rhodobacteraceae_phage_MD06	3970	3632	-	339	113			phrog_32936		unknown function	18.8	6.98	YP_009703174.1	H233R [African swine fever virus]	22.5	7.72532	c2wtoB	; metal binding protein; orf131 protein	67	7	18.4
RPMD06_11	Rhodobacteraceae_phage_MD06	4239	3970	-	270	90	DNA, RNA and nucleotide metabolism	HNH endonuclease	phrog_5046	HNH endonuclease	DNA, RNA and nucleotide metabolism	18.5	6.67	YP_009226045.1	tail length tape-measure protein 1 [Pseudoalteromonas phage Pq0]	32.203	2.89631	c2yfrA	; transferase; levansucrase	31	49	75.4
RPMD06_12	Rhodobacteraceae_phage_MD06	4511	4236	-	276	92			phrog_36148		unknown function	19.5	5.2	YP_009997013.1	Phage protein [Xanthomonas phage Bosa]	29.091	1.34567	c1jjoD	; signaling protein; neuroserpin	32	23	17.6
RPMD06_13	Rhodobacteraceae_phage_MD06	5194	4511	-	684	228	DNA, RNA and nucleotide metabolism	RusA-like Holliday junction resolvase	phrog_32898	RusA-like Holliday junction resolvase	DNA, RNA and nucleotide metabolism	19	6.56	YP_009147055.1	putative resolvase [Enterococcus phage ECP3]	41.379	5.40536	c5xonW	; transcription/rna; protein that forms a complex with spt4p	19	22	69.3
RPMD06_14	Rhodobacteraceae_phage_MD06	5548	5336	-	213	71	DNA, RNA and nucleotide metabolism	replisome organizer	phrog_16706	replisome organizer	DNA, RNA and nucleotide metabolism	19.2	5.93	YP_003359065.1	RegA translational repressor protein [Delftia phage PhiW-14]	40	9.58904	d2g9ha2	MHC antigen-recognition domain; MHC antigen-recognition domain; MHC antigen-recognition domain	50	21	36
RPMD06_15	Rhodobacteraceae_phage_MD06	5801	5538	-	264	88			phrog_29233		unknown function	21.7	1.98	YP_656628.1	ORF120 [Ranid herpesvirus 2]	36.538	2.20671	d1v5ra1	N domain of copper amine oxidase-like; GAS2 domain-like; GAS2 domain	38	28	63.5
RPMD06_16	Rhodobacteraceae_phage_MD06	6169	5798	-	372	124			phrog_35320		unknown function	18.4	8.72	YP_009552006.1	67 kDa protein [Rehmannia virus 1]	30.508	2.97516	c2mh2A	UNK; dna binding protein; homologous-pairing protein 2 homolog	55	8	80.1
RPMD06_17	Rhodobacteraceae_phage_MD06	6474	6166	-	309	103			phrog_37787		unknown function	20.1	4.11					d1p5dx4	TBP-like; Phosphoglucomutase, C-terminal domain; Phosphoglucomutase, C-terminal domain	44	16	35.4
RPMD06_18	Rhodobacteraceae_phage_MD06	7699	6440	-	1260	420	DNA, RNA and nucleotide metabolism	DnaB-like replicative helicase	phrog_239	DnaB-like replicative helicase	DNA, RNA and nucleotide metabolism	127.7	2.4e-21	NP_795382.1	putative DNA polymerase III delta prime subunit [Streptococcus phage 315.1]	32.463	19.5069	c2vyeA	; hydrolase/dna; replicative dna helicase	26	94	100	PF03796.18	DnaB-like helicase C terminal domain	172.7	9.5e-51
RPMD06_19	Rhodobacteraceae_phage_MD06	8307	7750	-	558	186			phrog_7233		unknown function	27.2	0.165	YP_008145319.1	VP4 [Rotavirus F chicken/03V0568/DEU/2003]	37.5	2.43902	c3w0fA	; hydrolase; endonuclease 8-like 3	29	16	91.1
RPMD06_2	Rhodobacteraceae_phage_MD06	824	453	-	372	124			phrog_9431		unknown function	17.2	14.2	YP_001285409.1	polyprotein [Brevicoryne brassicae virus - UK]	31.373	0.53638	c7jw1b	; virus; major capsid protein gpn	33	13	39.1
RPMD06_20	Rhodobacteraceae_phage_MD06	8579	8307	-	273	91			phrog_13273		unknown function	19.4	5.65	YP_009508781.1	NS1 [Feline bocaparvovirus 3]	30	2.26131	d1jv2b3	Integrin beta tail domain; Integrin beta tail domain; Integrin beta tail domain	30	35	77.6
RPMD06_21	Rhodobacteraceae_phage_MD06	8794	8639	-	156	52			phrog_21493		unknown function	19.6	5.1	YP_009051654.1	DNA polymerase [Lizard adenovirus 2]	33.333	1.11627	c3wknG	; immune system; affinger p17	80	17	70.7
RPMD06_22	Rhodobacteraceae_phage_MD06	8913	8812	-	102	34			phrog_5801		unknown function	19.7	4.71	YP_002308505.1	orf1ab polyprotein [Munia coronavirus HKU13-3514]	27.586	0.126842	c5zjiI	; membrane protein; photosystem i reaction center subunit viii	75	21	8.5
RPMD06_23	Rhodobacteraceae_phage_MD06	8963	9334	+	372	124	DNA, RNA and nucleotide metabolism	tRNA amidotransferase	phrog_1460	tRNA amidotransferase	DNA, RNA and nucleotide metabolism	18.5	6.01	YP_009448773.1	Transmembrane domain-containing protein [Orpheovirus IHUMI-LCC2]	35.714	5.13695	c3vsmA	; lyase activator; occlusion-derived virus envelope protein e66	14	29	40.8
RPMD06_24	Rhodobacteraceae_phage_MD06	9328	9666	+	339	113	transcription regulation	transcriptional repressor	phrog_29124	transcriptional repressor	transcription regulation	20.9	2.86	NP_776019.1	non-structural protein NS4a [West Nile virus]	39.474	11.9049	c3bd1B	; transcription; cro protein	23	42	62.9
RPMD06_25	Rhodobacteraceae_phage_MD06	9666	9923	+	258	86			phrog_36012		unknown function	17.3	14.3					c3u5eZ	; ribosome; 60s ribosomal protein l27-a	31	36	39
RPMD06_26	Rhodobacteraceae_phage_MD06	9938	10297	+	360	120			phrog_26647		unknown function	19.8	4.48	YP_009784196.1	DNA ligase [Vibrio phage JSF7]	25	9.375	c6pooA	; immune system; biba	65	18	22.3
RPMD06_27	Rhodobacteraceae_phage_MD06	10300	10518	+	219	73	DNA, RNA and nucleotide metabolism	HNH endonuclease	phrog_4407	HNH endonuclease	DNA, RNA and nucleotide metabolism	19.3	5.6	YP_009802647.1	DnaE-like DNA polymerase III (alpha) [Microbacterium phage Krampus]	28.947	2.86828	c4f87B	; antimicrobial protein, viral protein; plycb	44	43	68.3
RPMD06_28	Rhodobacteraceae_phage_MD06	10518	10988	+	471	157	DNA, RNA and nucleotide metabolism	Erf-like ssDNA annealing protein	phrog_2324	Erf-like ssDNA annealing protein	DNA, RNA and nucleotide metabolism	91.3	3.81e-14	YP_010108843.1	ERF superfamily protein [Flavobacterium phage vB_FspP_elemoA_7-9A]	36.765	23.3647	c2qv5A	; structural genomics, unknown function; uncharacterized protein atu2773	10	30	46.3	PF04404.15	ERF superfamily	95.8	2.5e-27
RPMD06_29	Rhodobacteraceae_phage_MD06	10966	12159	+	1194	398	DNA, RNA and nucleotide metabolism	exonuclease	phrog_298	exonuclease	DNA, RNA and nucleotide metabolism	34.2	0.00462	YP_009796199.1	exonuclease [Klebsiella phage May]	27.083	10.4837	c6ppuA	; dna binding protein/dna; atp-dependent dna helicase (uvrd/rep)	19	60	100	PF10926.11	Protein of unknown function (DUF2800)	49.7	3.5e-13
RPMD06_3	Rhodobacteraceae_phage_MD06	900	805	-	96	32			phrog_34040		unknown function	18.3	9.14	YP_009836319.1	DNA (cytosine-5-)-methyltransferase [Paenibacillus phage BN12]	41.379	3.37076	c6dafD	; calcium binding protein/membrane protein; voltage-dependent l-type calcium channel subunit alpha-1c	80	12	10.6
RPMD06_30	Rhodobacteraceae_phage_MD06	12162	12782	+	621	207	lysis	endolysin	phrog_1493	endolysin	lysis	39.1	0.000544	YP_004251275.1	lysozyme [Vibrio phage ICP3]	25.786	28.472	c4z8iA	; hydrolase; peptidoglycan recognition protein 3	27	81	100	PF01510.28	N-acetylmuramoyl-L-alanine amidase	31.2	2.7e-07
RPMD06_31	Rhodobacteraceae_phage_MD06	12782	12994	+	213	71			phrog_1235		unknown function	23	1.01	YP_009227122.1	RNA-dependent RNA polymerase, partial [Tofla virus]	26.531	0.37027	c1t8jA	UNK; de novo protein; bba5	88	10	43.8
RPMD06_32	Rhodobacteraceae_phage_MD06	12994	13290	+	297	99			phrog_5721		unknown function	18.1	10	YP_010086155.1	RNA-dependent RNA-polymerase [Rukutama virus]	43.182	0.903905	d1b24a1	Homing endonuclease-like; Homing endonucleases; Group I mobile intron endonuclease	41	26	18.5
RPMD06_33	Rhodobacteraceae_phage_MD06	13287	13496	+	210	70			phrog_15798		unknown function	23.1	1.05	NP_620107.1	putative movement protein [Cherry virus A]	35.417	3.67174	d2de6a2	TBP-like; Bet v1-like; Ring hydroxylating alpha subunit catalytic domain	33	37	19.6
RPMD06_34	Rhodobacteraceae_phage_MD06	13493	13645	+	153	51			phrog_33274		unknown function	18.7	7.82	YP_009342297.1	RNA-dependent RNA polymerase [Wuchang cockroach Virus 4]	37.209	1.63264	c5o7hF	; antiviral protein; cas5fv	46	24	22.6
RPMD06_35	Rhodobacteraceae_phage_MD06	13635	14381	+	747	249			phrog_34624		unknown function	16.7	18.8	YP_009342311.1	RNA-dependent RNA polymerase [Wenzhou tapeworm virus 1]	41.935	0.662919	d1pzta	Nucleotide-diphospho-sugar transferases; Nucleotide-diphospho-sugar transferases; beta 1,4 galactosyltransferase (b4GalT1)	21	35	93.4
RPMD06_36	Rhodobacteraceae_phage_MD06	14593	14423	-	171	57			phrog_2600		unknown function	19.3	4.44	YP_009825018.1	replicase polyprotein 1ab [Yellow head virus]	52.941	0.134609	c5wgyA	; oxidoreductase/oxidoreductase inhibitor; flavin-dependent halogenase	28	73	34.2
RPMD06_37	Rhodobacteraceae_phage_MD06	15018	14593	-	426	142			phrog_4748		unknown function	20.4	3.43	YP_438132.1	Ov4.5 protein [Ovine gammaherpesvirus 2]	42.308	5.18872	c1qp6B	UNK; de novo protein; protein (alpha2d)	88	4	48.3
RPMD06_38	Rhodobacteraceae_phage_MD06	15247	15008	-	240	80			phrog_9768		unknown function	18.8	7.04	YP_009255261.1	ORF-4 [Catopsilia pomona nucleopolyhedrovirus]	35.294	6.2827	c7jznF	; viral protein; lcb3	34	39	22.6
RPMD06_39	Rhodobacteraceae_phage_MD06	15489	15247	-	243	81			phrog_1103		unknown function	25.5	0.28	YP_009222232.1	nicotinate phosphoribosyltransferase [Vibrio phage qdvp001]	53.571	2.83552	d1z0kb1	Long alpha-hairpin; Rabenosyn-5 Rab-binding domain-like; Rabenosyn-5 Rab-binding domain-like	27	17	38.9
RPMD06_4	Rhodobacteraceae_phage_MD06	1354	956	-	399	133			phrog_34713		unknown function	21	2.66	YP_001876435.1	ORF 1ab polyprotein [Beluga whale coronavirus SW1]	44.118	0.225126	c3qspB	; hydrolase; putative uncharacterized protein	34	57	47
RPMD06_40	Rhodobacteraceae_phage_MD06	16602	15505	-	1098	366			phrog_13017		unknown function	16.2	22.5	YP_232901.1	ankyrin-like protein [Vaccinia virus]	26.087	3.7855	c4a44A	; hydrolase; alpha-n-acetylglucosaminidase	20	15	63.2
RPMD06_41	Rhodobacteraceae_phage_MD06	17186	16602	-	585	195			phrog_27422		unknown function	16.1	25.1	NP_068343.1	48 kDa replicase protein [Panicum mosaic virus]	25.333	4.47053	c2w2rA	; viral protein; matrix protein	26	33	71.1
RPMD06_42	Rhodobacteraceae_phage_MD06	20553	17188	-	3366	1122			phrog_11000		unknown function	17	15.3	YP_007003825.1	structural protein VP1 [Pseudoplusia includens densovirus]	25	3.72671	c3necD	; actin-binding protein; inflammatory profilin	17	4	58.7
RPMD06_43	Rhodobacteraceae_phage_MD06	21307	20546	-	762	254			phrog_5561		unknown function	14.4	49.6	YP_009118615.1	protein tyrosine phosphatase 1 [Condylorrhiza vestigialis MNPV]	34.286	6.48654	c1jaeA	; glycosidase; alpha-amylase	23	24	45.2
RPMD06_44	Rhodobacteraceae_phage_MD06	23295	21307	-	1989	663			phrog_32115		unknown function	33.4	0.0101	YP_006968.1	pore-forming tail tip protein [Escherichia phage T5]	35.833	3.52745	c3cqxD	; chaperone; bag family molecular chaperone regulator 2	14	3	34.8
RPMD06_45	Rhodobacteraceae_phage_MD06	23466	23296	-	171	57			phrog_13460		unknown function	15	38.8	YP_010084975.1	DNA packaging tegument protein UL17 [Beluga whale alphaherpesvirus 1]	28.205	1.62962	d2bo9b2	Cystatin-like; Cystatin/monellin; Latexin-like	50	16	28.8
RPMD06_46	Rhodobacteraceae_phage_MD06	23633	23499	-	135	45			phrog_20321		unknown function	18.9	7					c5zc1A	; hydrolase inhibitor; cystatin-1	25	34	19.2
RPMD06_47	Rhodobacteraceae_phage_MD06	24233	23769	-	465	155	DNA, RNA and nucleotide metabolism	ribonucleotide reductase	phrog_12229	ribonucleotide reductase	DNA, RNA and nucleotide metabolism	16.9	17					c1d5rA	; hydrolase; phosphoinositide phosphatase pten	31	39	20.2
RPMD06_48	Rhodobacteraceae_phage_MD06	25184	24393	-	792	264	tail	tail spike protein	phrog_7458	tail spike protein	tail	15.6	27.8	YP_009790824.1	tail fibers protein [Pasteurella phage PHB01]	24.479	5.50348	c5zlaD	; hydrolase; dfa-iiiase c387a mutant	24	93	99.6	PF13229.9	Right handed beta helix region	38.6	1e-09					TIGR03804.1	parallel beta-helix repeat protein	17.3	0.00067
RPMD06_49	Rhodobacteraceae_phage_MD06	26788	25184	-	1605	535			phrog_38070		unknown function	14.3	56.3	YP_009624329.1	major tail protein [Pantoea phage vB_PagS_Vid5]	30.864	8.06446	d1eh9a1	Immunoglobulin-like beta-sandwich; E set domains; E-set domains of sugar-utilizing enzymes	28	5	64.6
RPMD06_5	Rhodobacteraceae_phage_MD06	1508	1323	-	186	62			phrog_38571		unknown function	20.4	3.48	YP_010086887.1	p74/pif0 [Cryptophlebia peltastica nucleopolyhedrovirus]	37.838	2.16384	c3lvwA	; ligase; glutamate--cysteine ligase	47	29	25
RPMD06_50	Rhodobacteraceae_phage_MD06	27917	26799	-	1119	373			phrog_19210		unknown function	13.1	92.4	YP_010086724.1	cyun122 [Cyclophragma undans nucleopolyhedrovirus]	28.049	17.2934	c2lugA	UNK; lipid binding protein; myelin basic protein	48	6	49.5
RPMD06_51	Rhodobacteraceae_phage_MD06	28772	27921	-	852	284	tail	distal tail protein	phrog_1302	distal tail protein	tail	17.8	7.55	YP_001522890.1	putative tail fiber protein [Pseudomonas phage LKA1]	30.37	5.33153	c4y9vA	; lyase; particle-associated lyase	27	22	58.9
RPMD06_52	Rhodobacteraceae_phage_MD06	30246	28834	-	1413	471			phrog_21250		unknown function	16.3	22	YP_004010339.1	gp48 baseplate tail tube cap [Acinetobacter phage Acj9]	26.786	8.33342	c5jiaH	; ran-binding protein; ran-binding protein 10	16	34	96.5
RPMD06_53	Rhodobacteraceae_phage_MD06	31252	30251	-	1002	334	tail	tail spike protein	phrog_2234	tail spike protein	tail	19.6	3.92					c6k0uA	; hydrolase; alpha-1,3-glucanase	18	38	87.9	PF13229.9	Right handed beta helix region	32.2	9.3e-08
RPMD06_54	Rhodobacteraceae_phage_MD06	31548	31252	-	297	99		methyltransferase	phrog_29823		unknown function	20.8	2.89	YP_009513008.1	ORF1ab polyprotein [Betacoronavirus Erinaceus/VMC/DEU/2012]	28.571	0.139858	c3hj7A	; ligase; trna(ile)-lysidine synthase	19	48	28.9					WP_036363856.1	methyltransferase [Moraxella bovoculi]	32.292	31.633
RPMD06_55	Rhodobacteraceae_phage_MD06	32057	31545	-	513	171			phrog_26		unknown function	25.5	0.217	YP_009610028.1	minor tail protein [Arthrobacter phage Colucci]	46.875	9.67742	c2jd3B	; dna binding protein; stbb protein	27	18	48.6
RPMD06_56	Rhodobacteraceae_phage_MD06	32630	32058	-	573	191			phrog_34242		unknown function	17.5	13.2	YP_009336518.1	RNA-dependent RNA polymerase [Wenzhou narna-like virus 2]	32.857	2.68064	c3am2A	; toxin; heat-labile enterotoxin b chain	55	11	26.2
RPMD06_57	Rhodobacteraceae_phage_MD06	33040	32702	-	339	113			phrog_554		unknown function	14.9	36.3					c6pnpB	; cell adhesion; neurexophilin-1	29	17	31.8
RPMD06_58	Rhodobacteraceae_phage_MD06	34008	33058	-	951	317			phrog_19822		unknown function	15	40.2	YP_009664813.1	polyprotein, partial [Cordyline virus 3]	25.581	0.962365	c3gqqD	; splicing; protein unc-119 homolog a	31	12	29
RPMD06_59	Rhodobacteraceae_phage_MD06	34634	34017	-	618	206			phrog_9305		unknown function	16.4	21.6	YP_010082263.1	Clp protease [Paenibacillus phage Halcyone]	50	5.6872	d1lfda	beta-Grasp (ubiquitin-like); Ubiquitin-like; Ras-binding domain, RBD	43	9	18.7
RPMD06_6	Rhodobacteraceae_phage_MD06	1997	1620	-	378	126			phrog_582		unknown function	28.3	0.0724	YP_009333361.1	Major core protein [Wuhan heteroptera virus 3]	27.551	2.0979	d1p94a	Ribbon-helix-helix; Ribbon-helix-helix; CopG-like	31	28	72.3
RPMD06_60	Rhodobacteraceae_phage_MD06	34855	34637	-	219	73			phrog_20707		unknown function	22.3	1.43	YP_008719863.1	100K [Turkey aviadenovirus 5]	29.167	1.43297	c2kuaA	UNK; apoptosis; bcl-2-like protein 10	43	18	35.4
RPMD06_61	Rhodobacteraceae_phage_MD06	35208	34852	-	357	119		protease	phrog_12435	protease	other	21.1	2.55	YP_003517894.1	BRO-N [Lymantria xylina nucleopolyhedrovirus]	35	4.10557	c5onsB	; translation; density-regulated protein	50	11	26.4
RPMD06_62	Rhodobacteraceae_phage_MD06	35553	35272	-	282	94			phrog_36973		unknown function	22.7	1.27	YP_009552426.1	145R [Cherax quadricarinatus iridovirus]	32.558	1.19965	c3he4A	; de novo protein; synzip6	45	22	51.5					WP_012763995.1	MULTISPECIES: glycoside hydrolase family protein [Dickeya]	33.333	30.1072
RPMD06_63	Rhodobacteraceae_phage_MD06	37066	35513	-	1554	518	head and packaging	portal protein	phrog_20858	portal protein	head and packaging	39.9	0.00054	YP_009966482.1	portal protein [Pseudomonas phage vB_PaeS_PAO1_Ab19]	24.585	14.7412	c2jesG	; viral protein; portal protein	16	66	98.3
RPMD06_64	Rhodobacteraceae_phage_MD06	38300	37059	-	1242	414	head and packaging	terminase large subunit	phrog_5653	terminase large subunit	head and packaging	85.8	4.85e-13	YP_007379015.1	terminase large subunit [Halovirus HVTV-1]	23.16	22.2452	c5oe9C	; viral protein; large subunit terminase	18	95	100	PF03237.18	Terminase large subunit, T4likevirus-type, N-terminal	35.3	9.9e-09
RPMD06_65	Rhodobacteraceae_phage_MD06	38389	38285	-	105	35			phrog_35181		unknown function	17.9	11	YP_009506624.1	capsid protein [Sewage-associated gemycircularvirus-7b]	38.462	3.20517	d1hyoa1	SH3-like barrel; Fumarylacetoacetate hydrolase, FAH, N-terminal domain; Fumarylacetoacetate hydrolase, FAH, N-terminal domain	42	32	13.5
RPMD06_66	Rhodobacteraceae_phage_MD06	38857	38408	-	450	150			phrog_19738		unknown function	16.6	17.7	YP_009337240.1	polyprotein [Chicken calicivirus]	31.944	0.994366	d1y0pa3	Succinate dehydrogenase/fumarate reductase flavoprotein, catalytic domain; Succinate dehydrogenase/fumarate reductase flavoprotein, catalytic domain; Succinate dehydrogenase/fumarate reductase flavoprotein, catalytic domain	54	15	55.7
RPMD06_67	Rhodobacteraceae_phage_MD06	38948	38841	-	108	36			phrog_11998		unknown function	16.6	19.6	YP_007006570.1	major capsid protein [Agrobacterium phage 7-7-1]	41.935	2.77182
RPMD06_68	Rhodobacteraceae_phage_MD06	39045	38938	-	108	36			phrog_38502		unknown function	18.2	9.05	YP_009179231.1	protein E1 [Elephant endotheliotropic herpesvirus 4]	40.909	1.74757	c6yvhE	; rna binding protein; spliceosome-associated protein cwc27 homolog	47	48	60.5
RPMD06_69	Rhodobacteraceae_phage_MD06	39341	39201	-	141	47			phrog_27835		unknown function	19.5	5.45	YP_001429767.1	GroES [Bacillus phage 0305phi8-36]	28.947	10.5768	c4emoB	; protein binding; sharpin	44	78	34
RPMD06_7	Rhodobacteraceae_phage_MD06	2560	2066	-	495	165			phrog_9741		unknown function	17	15.7	YP_009333148.1	polyprotein, partial [Posavirus sp.]	24.342	1.16242	d7reqa1	TIM beta/alpha-barrel; Cobalamin (vitamin B12)-dependent enzymes; Methylmalonyl-CoA mutase, N-terminal (CoA-binding) domain	27	55	76.5
RPMD06_70	Rhodobacteraceae_phage_MD06	39587	39414	-	174	58			phrog_6514		unknown function	20.7	3.1	YP_009345964.1	ACH96152.1 GrBNV gp72-like protein [Kallithea virus]	45.161	5.76128	c2rrhA	UNK; hormone; vip peptides	43	22	10.5
RPMD06_71	Rhodobacteraceae_phage_MD06	39747	39628	-	120	40			phrog_4049		unknown function	18.4	7.41	YP_009505971.1	lef-2 [Clostera anastomosis granulovirus B]	29.412	5.43483	c2mvfA	UNK; ribosomal protein; uncharacterized protein	60	23	8
RPMD06_72	Rhodobacteraceae_phage_MD06	40289	39912	-	378	126	auxiliary metabolic gene	antitoxin from a toxin-antitoxin system	phrog_29823	antitoxin from a toxin-antitoxin system	moron	18.3	9.18	YP_009819721.1	ssDNA binding protein [Arthrobacter phage Sonali]	24.658	9.09108	c6t5aA	; viral protein; tegument protein ul51	35	15	42.2
RPMD06_73	Rhodobacteraceae_phage_MD06	40628	40293	-	336	112			phrog_35156		unknown function	18	10	YP_010077876.1	deoxyuridine 5'-triphosphate nucleotidohydrolase [Stenotrophomonas phage IME-SM1]	36.842	6.63505	d1ei1a1	Ribosomal protein S5 domain 2-like; Ribosomal protein S5 domain 2-like; DNA gyrase/MutL, second domain	22	23	39.4
RPMD06_74	Rhodobacteraceae_phage_MD06	40852	40625	-	228	76			phrog_29836		unknown function	26.2	0.262	YP_009361848.1	RNA-dependent RNA polymerase [Bruges virus]	70.588	0.55736	c6b15A	; sugar binding protein; amy13k	39	40	20
RPMD06_75	Rhodobacteraceae_phage_MD06	41073	40846	-	228	76			phrog_4031		unknown function	14.4	45.6	YP_010072726.1	neck protein [Escherichia phage vB_EcoM_Ozark]	30.357	6.64059	d2uube1	Ribosomal protein S5 domain 2-like; Ribosomal protein S5 domain 2-like; Translational machinery components	17	60	52.8
RPMD06_76	Rhodobacteraceae_phage_MD06	41356	41054	-	303	101	transcription regulation	CII-like transcriptional activator	phrog_4834	CII-like transcriptional activator	transcription regulation	16.3	17.1	YP_460041.1	VP4 [Peruvian horse sickness virus]	28.986	3.09603	d1h8ba	EF Hand-like; EF-hand; EF-hand modules in multidomain proteins	38	23	37.1
RPMD06_77	Rhodobacteraceae_phage_MD06	41562	41359	-	204	68			phrog_22837		unknown function	19.2	6.25	YP_009007037.1	tail-host specificity protein [Lactococcus phage phiL47]	44.444	4.26662	c6um1A	; sugar binding protein; cation-independent mannose-6-phosphate receptor	29	76	62.3
RPMD06_78	Rhodobacteraceae_phage_MD06	41954	41559	-	396	132	DNA, RNA and nucleotide metabolism	helicase	phrog_3611	helicase	DNA, RNA and nucleotide metabolism	20.8	2.64					c2rodB	UNK; apoptosis; noxa	38	15	34.5
RPMD06_79	Rhodobacteraceae_phage_MD06	42329	41982	-	348	116			phrog_451		unknown function	18.8	5.96	YP_009008530.1	putative capsid and scaffold protein [Acinetobacter phage IMEAB3]	30.189	3.54378	c3znuI	; lyase; 5-chloromuconolactone dehalogenase	19	30	57
RPMD06_8	Rhodobacteraceae_phage_MD06	2812	2564	-	249	83			phrog_1244		unknown function	20.5	2.51	YP_003848919.1	large T antigen [Human polyomavirus 6]	40.541	2.24218	c1ykuB	; unknown function; pxo2-61	28	71	42.5
RPMD06_80	Rhodobacteraceae_phage_MD06	42709	42407	-	303	101			phrog_730		unknown function	18	9.65	YP_009815963.1	deoxyuridine triphosphatase [Microbacterium phage Goodman]	48.485	10.5263	c2kwtA	UNK; viral protein; protease ns2-3	67	8	31.1
RPMD06_81	Rhodobacteraceae_phage_MD06	42928	42722	-	207	69			phrog_9187		unknown function	15.9	25.2	YP_010084399.1	ORF36 [Retroperitoneal fibromatosis-associated herpesvirus]	27.778	3.37841	d2h1ta1	Spiral beta-roll; PA1994-like; PA1994-like	42	36	73.8
RPMD06_82	Rhodobacteraceae_phage_MD06	43203	42925	-	279	93			phrog_35703		unknown function	19.1	6.43	YP_009551862.1	dihydrofolate reductase [Rhinolophus gammaherpesvirus 1]	30	9.42408	c5jw9A	; protein binding; af4/fmr2 family member 4	46	13	25.9
RPMD06_83	Rhodobacteraceae_phage_MD06	43353	43222	-	132	44			phrog_32351		unknown function	20.4	3.64	YP_009817654.1	coil containing protein [Vibrio phage 1.224.A._10N.261.48.B1]	37.838	0.342049	c5mlc7	; ribosome; psrp5alpha, chloroplastic	75	16	21.8
RPMD06_84	Rhodobacteraceae_phage_MD06	43673	43422	-	252	84			phrog_13952		unknown function	17.4	13.5	YP_009091925.1	sulfhydryloxidase [Erinnyis ello granulovirus]	29.412	5.90556	d2b4va2	Nucleotidyltransferase; Nucleotidyltransferase; RNA editing terminal uridyl transferase 2, RET2, catalytic domain	38	18	35.2
RPMD06_85	Rhodobacteraceae_phage_MD06	43752	44126	+	375	125			phrog_10416		unknown function	14.7	45.9					d1h3na3	Adenine nucleotide alpha hydrolase-like; Nucleotidylyl transferase; Class I aminoacyl-tRNA synthetases (RS), catalytic domain	26	28	17.3
RPMD06_9	Rhodobacteraceae_phage_MD06	3645	2809	-	837	279			phrog_12406		unknown function	19.1	6.53	YP_006495787.1	capsid protein VP3 [MW polyomavirus]	25.275	11.5001	c4fixA	; transferase; udp-galactofuranosyl transferase glft2	20	80	99.5
RPMD07_0	Rhodobacteraceae_phage_MD07	9155	42499	-	9153	3051		methyltransferase	phrog_9880		unknown function	51.3	2.91e-06	YP_008061254.1	structural protein [Rhodococcus phage E3]	34.722	2.91373	c7f1eA	; transferase; trna n(3)-methylcytidine methyltransferase mettl6	21	5	97.6	PF13489.9	Methyltransferase domain	38.8	8.6e-10
RPMD07_1	Rhodobacteraceae_phage_MD07	11197	9299	-	1899	633			phrog_25408		unknown function	14.7	42	YP_009796598.1	DNA polymerase I [Pseudomonas phage PMBT3]	26.295	5.42767	c2vxzA	; viral protein; pyrsv_gp04	25	17	71.9
RPMD07_10	Rhodobacteraceae_phage_MD07	19350	17698	-	1653	551	connector	head-tail adaptor	phrog_21643	head-tail adaptor	connector	122.4	3.81e-20	YP_007517703.1	head-tail connector protein [Pelagibacter phage HTVC010P]	31.349	29.1511	c3j4aJ	; viral protein; head-to-tail joining protein	17	92	100	PF12236.11	Bacteriophage head to tail connecting protein	424.3	5.3e-127	WP_013255366.1	head-to-tail joining protein [Spirochaeta smaragdinae]	40.876	40.7274
RPMD07_11	Rhodobacteraceae_phage_MD07	19934	19359	-	576	192	DNA, RNA and nucleotide metabolism	DNA polymerase	phrog_1918	DNA polymerase	DNA, RNA and nucleotide metabolism	12.8	88.3	YP_010087321.1	structural polyprotein [Botrylloides leachii nidovirus]	29.508	0.899994	c6n7mC	; unknown function; cd630_05490	32	15	29.3
RPMD07_12	Rhodobacteraceae_phage_MD07	20391	19855	-	537	179	auxiliary metabolic gene	membrane protein	phrog_1486	membrane protein	moron	20.1	3.28	YP_001604253.1	structural protein [Acidianus filamentous virus 7]	34	8.33333	c6q53D	; photosynthesis; light-harvesting protein subunit alpha	37	14	52
RPMD07_13	Rhodobacteraceae_phage_MD07	22518	20470	-	2049	683	head and packaging	terminase large subunit	phrog_5653	terminase large subunit	head and packaging	51.8	2.1e-06	YP_009303071.1	terminase large subunit [Arthrobacter phage BarretLemon]	33.933	26.9937	c5oe9C	; viral protein; large subunit terminase	21	54	100	PF13403.9	Hint domain	32	1.4e-07	WP_010956904.1	phage terminase, large subunit [Treponema denticola]	47.838	25.9532	TIGR01445.1	intein N-terminal splicing region (Provisional)	17.3	0.0018
RPMD07_14	Rhodobacteraceae_phage_MD07	23159	22743	-	417	139			phrog_3671		unknown function	24.3	0.474	YP_010086192.1	glycoprotein precursor [La Gloria virus]	27.273	1.31197	c2yy0D	; transcription; c-myc-binding protein	20	17	57.5
RPMD07_15	Rhodobacteraceae_phage_MD07	23661	23149	-	513	171	head and packaging	terminase large subunit	phrog_5751	terminase large subunit	head and packaging	34.1	0.0067	YP_232946.1	membrane protein [Vaccinia virus]	30.682	9.89017	c4go1A	; transcription; transcriptional regulator lsrr	32	23	87.8	PF13936.9	Helix-turn-helix domain	26.7	3.7e-06
RPMD07_16	Rhodobacteraceae_phage_MD07	23909	23661	-	249	83			phrog_5610		unknown function	20.2	3.38	NP_077489.1	EsV-1-4 [Ectocarpus siliculosus virus 1]	41.176	5.03591	c3mx7A	; apoptosis; fas apoptotic inhibitory molecule 1	33	39	35.9
RPMD07_17	Rhodobacteraceae_phage_MD07	24372	23899	-	474	158			phrog_6604		unknown function	22.4	1.38	YP_009832396.1	thymidylate synthase [Pectobacterium phage vB_PatP_CB4]	25.225	13.5921	c2k6nA	UNK; structural protein; supervillin	48	57	80.4
RPMD07_18	Rhodobacteraceae_phage_MD07	24666	24388	-	279	93	transcription regulation	transcriptional regulator	phrog_6156		unknown function	62.2	2.05e-08	YP_009884013.1	helix-turn-helix DNA binding domain protein [Arthrobacter phage Vibaki]	43.636	30.769	d1lmb3	lambda repressor-like DNA-binding domains; lambda repressor-like DNA-binding domains; Phage repressors	41	43	96.7
RPMD07_19	Rhodobacteraceae_phage_MD07	24861	24760	-	102	34	auxiliary metabolic gene	membrane protein	phrog_16874	membrane protein	moron	20.4	3.17	YP_009344989.1	RNA-dependent RNA polymerase [Xinzhou nematode virus 4]	41.379	0.549446	d2bhga1	Trypsin-like serine proteases; Trypsin-like serine proteases; Viral cysteine protease of trypsin fold	30	57	14.7
RPMD07_2	Rhodobacteraceae_phage_MD07	11754	11194	-	561	187	head and packaging	internal virion protein	phrog_4295	internal virion protein	head and packaging	22.2	1.27	YP_009513046.1	Baculo_E56 [Agrotis segetum granulovirus]	35.714	5.68177	d1yvia1	Four-helical up-and-down bundle; Histidine-containing phosphotransfer domain, HPT domain; Phosphorelay protein-like	30	20	44.1
RPMD07_20	Rhodobacteraceae_phage_MD07	25028	24831	-	198	66			phrog_34080		unknown function	20.3	3.7	YP_009626470.1	Phage protein [Klebsiella phage PMBT1]	36.364	34.4831	c2ljcA	UNK; transport protein/inhibitor; m2 protein, bm2 protein chimera	53	27	47.9
RPMD07_21	Rhodobacteraceae_phage_MD07	25129	25031	-	99	33			phrog_26194		unknown function	21.8	1.93	YP_009345058.1	1ab [Wuhan nido-like virus 1]	38.095	0.203561	c6adqP	; electron transport; prokaryotic respiratory supercomplex associate factor 1	28	87	87.7
RPMD07_22	Rhodobacteraceae_phage_MD07	25419	25126	-	294	98			phrog_15054		unknown function	23.9	0.729	YP_010086092.1	membrane glycoprotein [Gabek Forest virus]	34.177	1.89074	c6surM	; cell cycle; autophagy-related protein 16-1	25	48	89.9
RPMD07_23	Rhodobacteraceae_phage_MD07	25717	25412	-	306	102			phrog_14827		unknown function	21.8	1.82	YP_009665648.1	FirrV-1-B35 [Feldmannia irregularis virus a]	23.077	4.03589	c6xwiA	UNK; de novo protein; s0_2.126	50	26	25.3
RPMD07_24	Rhodobacteraceae_phage_MD07	26066	25710	-	357	119			phrog_492		unknown function	20.4	2.44	NP_040176.1	capsid portal protein [Human alphaherpesvirus 3]	31.944	2.99086	c1gk7A	; vimentin; vimentin	33	19	47.9
RPMD07_25	Rhodobacteraceae_phage_MD07	26343	26059	-	285	95			phrog_11666		unknown function	18.4	8.48	YP_007517178.1	coat protein [Furcraea necrotic streak virus]	30.233	3.77913	d1lp1a	immunoglobulin/albumin-binding domain-like; Bacterial immunoglobulin/albumin-binding domains; Immunoglobulin-binding protein A modules	26	51	66.8
RPMD07_26	Rhodobacteraceae_phage_MD07	26638	26324	-	315	105			phrog_37012		unknown function	19.2	6.06	YP_007697643.1	ORF1a [Alphamesonivirus 4]	42.857	0.599998	c2jmkA	UNK; protein binding; ta0956	37	41	77.7
RPMD07_27	Rhodobacteraceae_phage_MD07	26933	26625	-	309	103			phrog_8196		unknown function	31.4	0.0247	YP_009304993.1	RNA-dependent RNA polymerase [Wenzhou Tick Virus]	31.944	0.579775	c5al7A	; structural protein; spindle assembly abnormal protein 6 homolog	33	41	61.9
RPMD07_28	Rhodobacteraceae_phage_MD07	27417	26908	-	510	170			phrog_3527		unknown function	23.1	0.993	NP_777370.1	non-structural polyprotein [Walrus calicivirus]	32	0.851064	c2bw2A	UNK; signaling protein; bypass of forespore c	13	21	40.6
RPMD07_29	Rhodobacteraceae_phage_MD07	27506	27378	-	129	43			phrog_15174		unknown function	22.5	1.29	YP_009620594.1	D11 protein [Proteus phage PM135]	40	5.38462	c3qtmB	; translation; uncharacterized protein c4b3.07	50	40	27.8
RPMD07_3	Rhodobacteraceae_phage_MD07	14384	11766	-	2619	873	tail	tail protein	phrog_15566	tail protein	tail	214.4	4.15e-38	YP_007517711.1	putative tail tubular protein B [Pelagibacter phage HTVC010P]	35.437	8.54804	c7boyv	; structural protein;	15	98	100
RPMD07_30	Rhodobacteraceae_phage_MD07	27796	27494	-	303	101			phrog_5957		unknown function	23.6	0.801	YP_009837076.1	terminase large subunit [Mycobacterium phage Cuke]	50	2.19378	c3ui3A	; rna binding protein; immunoglobulin g-binding protein g, virulence-associated	47	14	48.4
RPMD07_31	Rhodobacteraceae_phage_MD07	27984	27793	-	192	64			phrog_31875		unknown function	20.1	4.04	YP_009449559.1	hemagglutinin-esterase precursor [Influenza D virus (D/swine/Oklahoma/1334/2011)]	31.915	2.25904	c3t4aG	; immune system; fibrinogen-binding protein	28	55	72.6
RPMD07_32	Rhodobacteraceae_phage_MD07	28289	27981	-	309	103			phrog_3999		unknown function	18.3	7.63	YP_009094267.1	RNA polymerase [Grass carp virus]	36.842	0.668256	c6csvB	; cell cycle; centrosomal protein of 63 kda,centrosomal protein of 152	32	46	40.7
RPMD07_33	Rhodobacteraceae_phage_MD07	28819	28382	-	438	146	DNA, RNA and nucleotide metabolism	single strand DNA binding protein	phrog_25370	single strand DNA binding protein	DNA, RNA and nucleotide metabolism	62.2	2.27e-08	YP_009807314.1	single-stranded DNA-binding protein [Eggerthella phage PMBT5]	42.623	34.6667	c3eivB	; dna binding protein; single-stranded dna-binding protein 2	34	80	99.9	PF00436.28	Single-strand binding protein family	92.8	1.3e-26	WP_013739323.1	single-stranded DNA-binding protein [Sphaerochaeta coccoides]	42.331	47.5859	TIGR00621.2	single-stranded DNA-binding protein	112.9	4.4e-33
RPMD07_34	Rhodobacteraceae_phage_MD07	29277	28816	-	462	154	integration and excision	transposase	phrog_2331	transposase	integration and excision	19.9	3.77	YP_009049859.1	fgf [Peridroma alphabaculovirus]	31.429	4.79309	d1pc6a	NinB; NinB; NinB	20	64	91.6
RPMD07_35	Rhodobacteraceae_phage_MD07	30324	29302	-	1023	341	DNA, RNA and nucleotide metabolism	RecT-like ssDNA annealing protein	phrog_34786	RecT-like ssDNA annealing protein	DNA, RNA and nucleotide metabolism	108.1	2.5e-17	YP_009010510.1	RecT [Geobacillus phage GBK2]	39.13	34.4944	c4gowA	; protein binding; potassium voltage-gated channel subfamily kqt member 4	54	3	15.9	PF03837.17	RecT family	155	1.8e-45	WP_004405559.1	MULTISPECIES: recombination protein RecT [Thermoanaerobacter]	45.756	36.4702	TIGR00616.1	recombinase, phage RecT family (Provisional)	178.3	5e-53
RPMD07_36	Rhodobacteraceae_phage_MD07	30491	30321	-	171	57			phrog_989		unknown function	16.4	18.4	YP_010013635.1	tape measure protein [Mycobacterium phage Aziz]	51.515	0.747579	d2caza1	Long alpha-hairpin; Endosomal sorting complex assembly domain; VPS23 C-terminal domain	43	48	35.9
RPMD07_37	Rhodobacteraceae_phage_MD07	31462	30491	-	972	324	DNA, RNA and nucleotide metabolism	RecE-like recombination exonuclease	phrog_149	RecE-like recombination exonuclease	DNA, RNA and nucleotide metabolism	50.4	3.57e-06	YP_010002612.1	RecE-like exonuclease [Gordonia phage Lilbeanie]	30.137	23.7838	d1avqa	Restriction endonuclease-like; Restriction endonuclease-like; lambda exonuclease	19	64	100	PF09588.13	YqaJ-like viral recombinase domain	55.8	6e-15	WP_013497822.1	DNA-binding protein [Ruminococcus albus]	30.351	29.4113	TIGR03033.1	putative phage-type endonuclease (Provisional)	75.6	1e-21
RPMD07_38	Rhodobacteraceae_phage_MD07	31574	31473	-	102	34			phrog_3722		unknown function	19.6	5.06	YP_001957174.1	virion structural protein [Pseudomonas phage 201phi2-1]	42.857	1.17187	c2gacA	; hydrolase; glycosylasparaginase	43	18	16.5
RPMD07_39	Rhodobacteraceae_phage_MD07	32143	31604	-	540	180			phrog_32271		unknown function	15.4	33.6	YP_009997891.1	DNA primase [Proteus phage Saba]	36.957	1.92746	d1iq0a2	Adenine nucleotide alpha hydrolase-like; Nucleotidylyl transferase; Class I aminoacyl-tRNA synthetases (RS), catalytic domain	43	22	83.5
RPMD07_4	Rhodobacteraceae_phage_MD07	14945	14394	-	552	184	tail	tail protein	phrog_9239	tail protein	tail	69.1	1.08e-09	YP_009153040.1	major tail subunit [Vibrio phage QH]	26.966	6.46023	c5mu4A	; viral protein; tail tubular protein a	17	91	99.2
RPMD07_40	Rhodobacteraceae_phage_MD07	33069	32140	-	930	310	DNA, RNA and nucleotide metabolism	replication initiation protein	phrog_2149	replication initiation protein	DNA, RNA and nucleotide metabolism	39.3	0.000577	YP_008320536.1	DNA polymerase I [Streptococcus phage SPQS1]	34.783	2.04345	c3ke2A	; unknown function; uncharacterized protein yp_928783.1	21	23	74.6
RPMD07_41	Rhodobacteraceae_phage_MD07	33502	33080	-	423	141	DNA, RNA and nucleotide metabolism	HNH endonuclease	phrog_8790	HNH endonuclease	DNA, RNA and nucleotide metabolism	138.3	2.9e-23	YP_009605377.1	putative HNH endonuclease [Erwinia phage vB_EamM_Deimos-Minion]	39.161	20.7408	c1u3eM	; dna binding protein/dna; hnh homing endonuclease	22	62	97.3					KDP52456.1	AP2 domain protein [Staphylococcus aureus subsp. aureus CO-99]	57.143	37.1429
RPMD07_42	Rhodobacteraceae_phage_MD07	33794	33504	-	291	97			phrog_11926		unknown function	21.5	1.99	YP_006560916.1	class II ribonucleotide reductase [Celeribacter phage P12053L]	38.889	2.10211	c4qjty	; ribosome;	36	37	53					WP_003747261.1	V-type ATP synthase subunit F [Listeria seeligeri]	36.782	33.3337
RPMD07_43	Rhodobacteraceae_phage_MD07	34200	33787	-	414	138	DNA, RNA and nucleotide metabolism	NinG/ Rap DNA junction specific endonuclease	phrog_171	NinG/ Rap DNA junction specific endonuclease	DNA, RNA and nucleotide metabolism	118.8	1.66e-19	YP_009854626.1	recombination protein [Flavobacterium phage vB_FspS_filifjonk9-1]	31.148	21.2294	c2qgpA	; hydrolase; hnh endonuclease	19	67	95.9	PF05766.15	Bacteriophage Lambda NinG protein	65	8.7e-18	WP_008622305.1	recombinase [Paraprevotella clara]	33.835	32.8471
RPMD07_44	Rhodobacteraceae_phage_MD07	34403	34200	-	204	68	transcription regulation	transcriptional repressor	phrog_4738	transcriptional repressor	transcription regulation	22.7	1.09	YP_009553344.1	ORF1+2p [Festuca pratensis amalgavirus 2]	37.931	1.04463	c3qoqC	; transcription/dna; alginate and motility regulator z	24	29	16.3
RPMD07_45	Rhodobacteraceae_phage_MD07	34600	34442	-	159	53			phrog_37213		unknown function	16.8	18.1					c7l4sC	; dna binding protein; transcriptional regulator of oxidative stress oxyr	13	55	37.1
RPMD07_46	Rhodobacteraceae_phage_MD07	35581	34712	-	870	290			phrog_284		unknown function	27.3	0.102	YP_008770743.1	metal-dependent hydrolase [Bacillus phage Staley]	25.49	15.4149	c4ykeA	; hydrolase; mre11	24	63	95.2
RPMD07_47	Rhodobacteraceae_phage_MD07	36003	35590	-	414	138			phrog_9260		unknown function	21.8	1.72	YP_009196936.1	tape measure protein [Bacillus phage Stills]	20.438	1.24833	c2lt5A	UNK; hydrolase; protein p-30	64	7	24.9
RPMD07_48	Rhodobacteraceae_phage_MD07	36233	36003	-	231	77	auxiliary metabolic gene	membrane protein	phrog_3996	membrane protein	moron	15.9	21.4	YP_009169331.1	polyprotein [Paraiso Escondido virus]	43.182	0.552167	c2wq2A	; transcription; general control protein gcn4	45	27	35.5
RPMD07_49	Rhodobacteraceae_phage_MD07	36619	36230	-	390	130			phrog_3033		unknown function	23.2	0.843	YP_009026409.1	polyprotein [Heliconius erato iflavirus]	26.957	1.04555	c6expD	; viral protein; sirv3 acrid1 (gp02) anti-crispr protein	43	10	76.1
RPMD07_5	Rhodobacteraceae_phage_MD07	15119	14946	-	174	58			phrog_8364		unknown function	16.9	16.6	YP_008241225.1	DNA methylase [Cellulophaga phage phi18:3]	43.478	2.7855	c2m6oA	UNK; transcription; uncharacterized protein	64	22	13.4
RPMD07_50	Rhodobacteraceae_phage_MD07	37110	36661	-	450	150	lysis	endolysin	phrog_6523	endolysin	lysis	75.1	6.66e-11	YP_008770038.1	endolysin [Bacillus phage CampHawk]	33.571	13.7024	c2vo9C	; hydrolase; l-alanyl-d-glutamate peptidase	30	94	100	PF13539.9	D-alanyl-D-alanine carboxypeptidase	38.2	1.7e-09	WP_014644741.1	M15 family peptidase [Halobacillus halophilus]	33.793	32.8858
RPMD07_51	Rhodobacteraceae_phage_MD07	38304	37120	-	1185	395	head and packaging	virion structural protein	phrog_13884	virion structural protein	head and packaging	16	24.5	YP_009333332.1	1ab [Beihai Nido-like virus 2]	22.794	0.564969	c4le3B	; hydrolase; beta-glucanase	21	26	67.6
RPMD07_52	Rhodobacteraceae_phage_MD07	41147	38304	-	2844	948	tail	tail fiber protein	phrog_19618	tail fiber protein	tail	78.7	1.39e-11	YP_009834295.1	tail collar domain-containing protein [Lentibacter virus ICBM1]	37.126	32.8045	c1pdiQ	; structural protein; short tail fiber protein	25	18	99.7	PF07484.15	Phage Tail Collar Domain	74.2	6.5e-21
RPMD07_53	Rhodobacteraceae_phage_MD07	42650	41148	-	1503	501			phrog_28077		unknown function	24	0.716	YP_009098674.1	putative tape measure protein [Lactobacillus phage Ld17]	33.766	2.68593	c6a8zB	; hydrolase; zinc metalloprotease, putative	16	11	72.2
RPMD07_6	Rhodobacteraceae_phage_MD07	15555	15175	-	381	127	head and packaging	capsid protein	phrog_5707		unknown function	29.4	0.0473					c3j4uJ	; virus; cementing protein	36	94	100
RPMD07_7	Rhodobacteraceae_phage_MD07	16571	15567	-	1005	335	head and packaging	major head protein	phrog_8121	major head protein	head and packaging	17.6	12.3	YP_007237183.1	putative major capsid protein [Pseudomonas phage AF]	27.826	28.8287	c3c5bF	; virus; putative uncharacterized protein	31	99	100
RPMD07_8	Rhodobacteraceae_phage_MD07	17376	16582	-	795	265			phrog_458		unknown function	92.2	2.63e-14	YP_007237182.1	putative endoprotease [Pseudomonas phage AF]	40.506	13.1686	c1tz5A	UNK; hormone/growth factor; pancreatic prohormone,neuropeptide y,pancreatic prohormone	58	6	84.9
RPMD07_9	Rhodobacteraceae_phage_MD07	17701	17369	-	333	111			phrog_19137		unknown function	27.2	0.168	YP_009709876.1	protease-helicase NS3 [Hepacivirus P]	26.667	2.58068	d2ftra1	Ferredoxin-like; Dimeric alpha+beta barrel; EthD-like	26	20	62.3
PBPMD08_0	Pink_berry_phage_MD08	239	33402	-	237	79			phrog_8152		unknown function	22.2	1.51	NP_056802.1	gag protein [Simian foamy virus]	38.636	2.60334	c2y69Q	; electron transport; cytochrome c oxidase subunit 4 isoform 1	27	40	19.4
PBPMD08_1	Pink_berry_phage_MD08	735	241	-	495	165			phrog_32527		unknown function	16.3	21.5	YP_009599481.1	phage endolysin [Vibrio phage pTD1]	25	1.07573	c5y6rA	; transferase; genome polyprotein	30	47	40.4
PBPMD08_10	Pink_berry_phage_MD08	6717	5881	-	837	279	auxiliary metabolic gene	phosphoadenosine phosphosulfate reductase	phrog_1550	phosphoadenosine phosphosulfate reductase	moron	31.4	0.0177	YP_009196982.1	tRNA methyltransferase [Bacillus phage Stills]	33.019	34.8839	c2goyC	; oxidoreductase; adenosine phosphosulfate reductase	23	70	100	PF01507.22	Phosphoadenosine phosphosulfate reductase family	20.9	0.00033
PBPMD08_11	Pink_berry_phage_MD08	7440	6730	-	711	237	DNA, RNA and nucleotide metabolism	replisome organizer	phrog_4880		unknown function	150.3	1.31e-25	YP_239544.1	ORF012 [Staphylococcus phage 187]	51.613	29.9626	c4hamA	; transcription; lmo2241 protein	23	28	96.4	PF09681.13	N-terminal phage replisome organiser (Phage_rep_org_N)	142.9	4.9e-42	WP_031783285.1	replication protein [Staphylococcus aureus]	52.258	34.322	TIGR01714.1	phage replisome organizer, putative, N-terminal region (Provisional)	111.1	8.2e-33
PBPMD08_12	Pink_berry_phage_MD08	7977	7456	-	522	174	DNA, RNA and nucleotide metabolism	HNH endonuclease	phrog_959	HNH endonuclease	DNA, RNA and nucleotide metabolism	135.5	8.26e-23	YP_009203700.1	HNH homing endonuclease [Bacillus phage Stahl]	42.632	42.632	c1u3eM	; dna binding protein/dna; hnh homing endonuclease	36	98	100	PF07463.14	NUMOD4 motif	55.7	4.5e-15	WP_002502862.1	prophage LambdaSa2, HNH endonuclease family protein [Staphylococcus epidermidis]	48.066	50.2887
PBPMD08_13	Pink_berry_phage_MD08	8120	7974	-	147	49			phrog_6650		unknown function	21.7	1.86					d1otra	RuvA C-terminal domain-like; UBA-like; CUE domain	78	16	39.1
PBPMD08_14	Pink_berry_phage_MD08	8538	8194	-	345	115	DNA, RNA and nucleotide metabolism	RusA-like Holliday junction resolvase	phrog_34	RusA-like Holliday junction resolvase	DNA, RNA and nucleotide metabolism	50.8	2.54e-06	YP_007002372.1	putative Holliday junction resolvase [Lactobacillus phage c5]	40.594	33.8842	d1q8ra	Bacillus chorismate mutase-like; Holliday junction resolvase RusA; Holliday junction resolvase RusA	22	96	99.9					WP_003725077.1	endodeoxyribonuclease [Listeria monocytogenes]	54.31	55.2628
PBPMD08_15	Pink_berry_phage_MD08	8734	8516	-	219	73			phrog_6692		unknown function	20.8	2.87	YP_003358881.1	bifunctional gluaredoxin/ribonucleoside-diphosphate reductase subunit beta [Delftia phage PhiW-14]	30	4.33526	c2kelB	UNK; transcription repressor; uncharacterized protein 56b	39	51	69.9
PBPMD08_16	Pink_berry_phage_MD08	9039	8743	-	297	99			phrog_3832		unknown function	17.7	10.3	YP_006560908.1	T7-like phage DNA polymerase [Celeribacter phage P12053L]	28.07	2.7586	c2jg6A	; hydrolase; dna-3-methyladenine glycosidase	35	19	46.6
PBPMD08_17	Pink_berry_phage_MD08	9301	9041	-	261	87	head and packaging	capsid protein	phrog_19400		unknown function	27.4	0.142	YP_182357.1	DNA packaging terminase subunit 2 [Gallid alphaherpesvirus 1]	28.788	2.48692	c3izgG	; virus; major capsid protein 10a	20	77	42.1
PBPMD08_18	Pink_berry_phage_MD08	9662	9306	-	357	119	DNA, RNA and nucleotide metabolism	HNH endonuclease	phrog_22514	HNH endonuclease	DNA, RNA and nucleotide metabolism	49.4	7.38e-06	YP_009210081.1	HNH homing endonuclease [Bacillus phage Palmer]	34.247	22.1242	c6ghcA	; hydrolase; 5-methylcytosine-specific restriction enzyme a	27	80	99.7	PF01844.26	HNH endonuclease	21.6	0.0002
PBPMD08_19	Pink_berry_phage_MD08	9976	9662	-	315	105			phrog_6913		unknown function	19.2	6.22	YP_010112400.1	phosphatase [crAssphage cr60_1]	35.294	1.59857	c2avuF	; transcription activator; flagellar transcriptional activator flhc	21	36	45.3
PBPMD08_2	Pink_berry_phage_MD08	973	737	-	237	79	DNA, RNA and nucleotide metabolism	nucleoside triphosphate pyrophosphohydrolase	phrog_2245	nucleoside triphosphate pyrophosphohydrolase	other	28	0.092	YP_009173803.1	MazG nucleotide pyrophosphohydrolase [Synechococcus phage P60]	30.667	19.4917	d2gtad1	all-alpha NTP pyrophosphatases; all-alpha NTP pyrophosphatases; MazG-like	22	87	94.7	PF03819.20	MazG nucleotide pyrophosphohydrolase domain	22.5	0.0001
PBPMD08_20	Pink_berry_phage_MD08	10476	9976	-	501	167	DNA, RNA and nucleotide metabolism	NinB/ Orf homologous recombination mediator	phrog_398	NinB/ Orf homologous recombination mediator	DNA, RNA and nucleotide metabolism	16.9	12.9	YP_009551742.1	putative gp19-like protein [Esparto virus]	20.482	5.57379	d1pc6a	NinB; NinB; NinB	21	86	100	PF05772.15	NinB protein	22.1	0.00012
PBPMD08_21	Pink_berry_phage_MD08	11077	10460	-	618	206	DNA, RNA and nucleotide metabolism	exonuclease	phrog_69	exonuclease	DNA, RNA and nucleotide metabolism	47.1	1.34e-05	YP_009884011.1	Cas4 family exonuclease [Arthrobacter phage Vibaki]	31.933	13.0585	c6ppjA	; dna binding protein; atp-dependent dna helicase (uvrd/rep)	22	75	99.1	PF12705.10	PD-(D/E)XK nuclease superfamily	18.9	0.0012
PBPMD08_22	Pink_berry_phage_MD08	11601	11053	-	549	183	DNA, RNA and nucleotide metabolism	Erf-like ssDNA annealing protein	phrog_2324	Erf-like ssDNA annealing protein	DNA, RNA and nucleotide metabolism	57.1	1.79e-07	YP_009009737.1	ERF family protein [Vibrio phage PVA1]	28.814	14.1669	c2qv5A	; structural genomics, unknown function; uncharacterized protein atu2773	12	31	38.6	PF04404.15	ERF superfamily	59.9	2.9e-16	WP_005710098.1	Erf family protein [Haemophilus paraphrohaemolyticus]	54.015	40.6596
PBPMD08_23	Pink_berry_phage_MD08	11696	11598	-	99	33			phrog_33903		unknown function	22.4	1.46	YP_010072657.1	thioredoxin [Escherichia phage vB_EcoM_Ozark]	57.143	3.53983	c2dmtA	UNK; dna binding protein; homeobox protein barh-like 1	30	84	16.5
PBPMD08_24	Pink_berry_phage_MD08	11967	11686	-	282	94			phrog_7461		unknown function	21.6	1.93	NP_620559.1	polyprotein [Infectious flacherie virus]	29.63	0.518645	c1dvbA	; electron transport; rubrerythrin	20	82	72.3
PBPMD08_25	Pink_berry_phage_MD08	12253	11969	-	285	95			phrog_9762		unknown function	19.2	6.03	YP_009350103.1	polyprotein [Yaounde virus]	34.426	0.612241	d1d8ca	TIM beta/alpha-barrel; Malate synthase G; Malate synthase G	31	27	47.7
PBPMD08_26	Pink_berry_phage_MD08	12510	12253	-	258	86			phrog_23396		unknown function	19.2	6.16	YP_007676167.1	ribonucleoside diphosphate reductase [Micromonas pusilla virus 12T]	30	2.3968	c6rdu9	; proton transport; asa-9: polytomella f-atp synthase associated subunit 9	21	21	23.9
PBPMD08_27	Pink_berry_phage_MD08	12698	12510	-	189	63	DNA, RNA and nucleotide metabolism	transcriptional regulator	phrog_1373		unknown function	60.5	3.6e-08	YP_009043896.1	helix-turn-helix domain protein [Vibrio phage X29]	40	31.4286	c4ybaA	; gene regulation; regulatory protein c	31	96	99.4	PF01381.25	Helix-turn-helix	47.2	1.8e-12	WP_020031980.1	XRE family transcriptional regulator [gamma proteobacterium SCGC AAA300-D14]	49.123	45.1615
PBPMD08_28	Pink_berry_phage_MD08	12985	12695	-	291	97			phrog_4601		unknown function	38.4	0.000953	YP_006489160.1	baseplate wedge subunit [Acinetobacter phage ZZ1]	25	1.5361	c6ztgA	UNK; cell cycle; cell division protein dedd	24	43	65.8
PBPMD08_29	Pink_berry_phage_MD08	13166	12972	-	195	65			phrog_2693		unknown function	24.5	0.521	YP_009141008.1	RNA-dependent RNA polymerase [Mariental mammarenavirus]	36.111	0.614365	d1id3c	Histone-fold; Histone-fold; Nucleosome core histones	34	46	19.3
PBPMD08_3	Pink_berry_phage_MD08	1526	981	-	546	182	DNA, RNA and nucleotide metabolism	HNH endonuclease	phrog_1492	HNH endonuclease	DNA, RNA and nucleotide metabolism	72.9	1.59e-10	YP_008771998.1	HNH endonuclease IV [Bacillus phage Slash]	32.215	28.7427	d1u3em1	His-Me finger endonucleases; His-Me finger endonucleases; Intron-encoded homing endonucleases	31	58	100	PF07463.14	NUMOD4 motif	49.4	4.2e-13	WP_015719934.1	NUMOD4 domain-containing protein [Geobacter sp. M18]	35.78	21.5471
PBPMD08_30	Pink_berry_phage_MD08	13344	13168	-	177	59	auxiliary metabolic gene	membrane protein	phrog_27425	membrane protein	moron	20.7	2.93	YP_010065017.1	putative transcriptional regulator [Citrobacter virus HCF1]	32.258	7.93649	c3r85F	; apoptosis; heme-binding protein 2	47	31	33
PBPMD08_31	Pink_berry_phage_MD08	13644	13471	-	174	58			phrog_22946		unknown function	19.5	5.35	YP_009877392.1	Phage terminase, ATPase subunit [Escherichia virus P88-4B11]	35.714	1.71525	c1jy6B	UNK; de novo protein; b4dimer	88	12	34.7
PBPMD08_32	Pink_berry_phage_MD08	13831	13688	-	144	48			phrog_21083		unknown function	21.7	1.95	YP_009725295.1	ORF1a polyprotein [Severe acute respiratory syndrome coronavirus 2]	25.424	0.340526	d1t8sa	Phosphorylase/hydrolase-like; Purine and uridine phosphorylases; Purine and uridine phosphorylases	41	34	6.8
PBPMD08_33	Pink_berry_phage_MD08	13926	13828	-	99	33			phrog_10373		unknown function	18.1	10	YP_009147558.1	DNA end protector during packaging [Erwinia phage phiEa2809]	41.379	5.17237	d2gkpa1	NMB0488-like; NMB0488-like; NMB0488-like	40	43	12.3
PBPMD08_34	Pink_berry_phage_MD08	13947	14309	+	363	121	head and packaging	terminase small subunit	phrog_3064	terminase	head and packaging	22.7	1.1	YP_002265409.1	small terminase [Clostridium phage phiCP39-O]	26.724	26.9564	d1b64a	Ferredoxin-like; eEF-1beta-like; eEF-1beta-like	55	8	40.2
PBPMD08_35	Pink_berry_phage_MD08	14293	15606	+	1314	438	head and packaging	terminase large subunit	phrog_2	terminase large subunit	head and packaging	34.1	0.00441	YP_009219579.1	phage terminase large subunit [Bacillus phage 250]	22.442	15.9998	c5oe9C	; viral protein; large subunit terminase	19	97	100
PBPMD08_36	Pink_berry_phage_MD08	15813	17471	+	1659	553	head and packaging	portal protein	phrog_104	portal protein	head and packaging	24.5	0.349	YP_009818439.1	portal protein [Streptomyces phage Hiyaa]	22.535	17.5823	c5a20B	; viral protein; portal protein	17	76	100	PF05133.17	Phage portal protein, SPP1 Gp6-like	51.8	7.1e-14
PBPMD08_37	Pink_berry_phage_MD08	17449	17889	+	441	147			phrog_4357		unknown function	21.6	1.83	YP_009599814.1	DnaJ-like protein [Serratia phage BF]	28.125	10.1695	c4rgiA	; structural genomics, unknown function; uncharacterized protein	29	42	93.9
PBPMD08_38	Pink_berry_phage_MD08	17900	18055	+	156	52			phrog_20154		unknown function	20.6	3.2	YP_008241171.1	structural protein [Cellulophaga phage phi48:2]	32	1.20846	c3epzA	; transferase; dna (cytosine-5)-methyltransferase 1	53	27	48.7
PBPMD08_39	Pink_berry_phage_MD08	18126	18683	+	558	186	head and packaging	head scaffolding protein	phrog_15631	head scaffolding protein	head and packaging	22	1.56	YP_010082263.1	Clp protease [Paenibacillus phage Halcyone]	39.623	9.9527	c3tl4X	; ligase; glutaminyl-trna synthetase	18	77	77
PBPMD08_4	Pink_berry_phage_MD08	2275	1505	-	771	257	DNA, RNA and nucleotide metabolism	DNA methyltransferase	phrog_2882	DNA methyltransferase	other	62.7	1.76e-08	NP_078617.1	DNA methyltransferase [Lymphocystis disease virus 1]	28.916	31.5793	c4u7pA	; transferase/transferase regulator; dna (cytosine-5)-methyltransferase 3a	18	87	100					CDH89857.1	DNA methyltransferase [Clostridium botulinum B str. Eklund 17B (NRP)]	51.316	45.7033
PBPMD08_40	Pink_berry_phage_MD08	18697	19509	+	813	271	head and packaging	major head protein	phrog_1650	major head protein	head and packaging	32.8	0.0102	YP_007003997.1	P22 coat protein 5 [Clostridium phage phiCP26F]	27.273	16.3045	c6tswB	; virus; major capsid protein rcc01687	18	94	98.3
PBPMD08_41	Pink_berry_phage_MD08	19511	19813	+	303	101	transcription regulation	Arc-like repressor	phrog_2724	Arc-like repressor	transcription regulation	32.5	0.0133	YP_009483884.1	3A [Sichuan takin enterovirus]	39.286	18.9657	c3h7hA	; transcription; transcription elongation factor spt4	38	15	56
PBPMD08_42	Pink_berry_phage_MD08	19854	20342	+	489	163	head and packaging	portal protein	phrog_5015	portal protein	head and packaging	16.3	20.3	NP_872520.1	ORF_66 [Adoxophyes orana granulovirus]	28.571	10.5959	c2wbmA	; rna binding protein; ribosome maturation protein sdo1 homolog	16	44	37.2
PBPMD08_43	Pink_berry_phage_MD08	20342	20707	+	366	122			phrog_12491		unknown function	18.5	8.19	YP_009924384.1	nsp2 [Rousettus bat coronavirus HKU9]	47.368	1.50752	c4hwmA	; structural genomics, unknown function; uncharacterized protein yedd	19	24	33.4
PBPMD08_44	Pink_berry_phage_MD08	20707	21078	+	372	124			phrog_36274		unknown function	17.8	11.5	YP_009855460.1	terminase large subunit [Flavobacterium phage vB_FspS_tant8-1]	33.962	3.5785	d1bazb	Ribbon-helix-helix; Ribbon-helix-helix; Arc/Mnt-like phage repressors	39	22	53.7
PBPMD08_45	Pink_berry_phage_MD08	21083	21934	+	852	284			phrog_27338		unknown function	13.6	77.4	NP_536556.1	A19R [Monkeypox virus Zaire-96-I-16]	22.464	6.30088	c5ijlA	; transferase; dna polymerase ii large subunit	58	3	16.2
PBPMD08_46	Pink_berry_phage_MD08	21903	22346	+	444	148			phrog_1792		unknown function	18.7	7	YP_006990095.1	structural protein [Sulfolobales Mexican rudivirus 1]	31.944	2.07954	d2d8xa1	Glucocorticoid receptor-like (DNA-binding domain); Glucocorticoid receptor-like (DNA-binding domain); LIM domain	57	8	21.9
PBPMD08_47	Pink_berry_phage_MD08	22343	25960	+	3618	1206		Fibronectin-like	phrog_6977		unknown function	29.6	0.0506	YP_001429654.1	virion structural protein [Bacillus phage 0305phi8-36]	29.379	2.42654	c6iaaA	; signaling protein; roundabout homolog 2	13	55	100	PF00041.24	Fibronectin type III domain	29.3	8.9e-07
PBPMD08_48	Pink_berry_phage_MD08	25970	26134	+	165	55			phrog_16690		unknown function	21.5	2.09	YP_443928.1	VP4 [Yunnan orbivirus]	43.333	2.01549	c3napA	; virus; capsid protein	38	44	8.4
PBPMD08_49	Pink_berry_phage_MD08	26137	28968	+	2832	944	tail	minor tail protein	phrog_21510	minor tail protein	tail	72.6	2.08e-10	YP_010246420.1	minor tail protein [Gordonia Phage Sephiroth]	43.038	14.1667	c4be3A	; lyase; alginate lyase, family pl7	30	8	54.3
PBPMD08_5	Pink_berry_phage_MD08	3153	2272	-	882	294		metallo-phosphoesterase	phrog_7339	metallo-phosphoesterase	other	38.1	0.00097	YP_008242299.1	Calcineurin-like phosphoesterase/ Metallophosphatase [Cellulophaga phage phi14:2]	35.514	24.7557	c4j6oA	; hydrolase; metallophosphoesterase	23	78	98.3
PBPMD08_50	Pink_berry_phage_MD08	28970	29590	+	621	207			phrog_18913		unknown function	16.5	20.1	YP_009639506.1	endonuclease [Salinibacter virus M8CRM1]	39.394	9.4203	c2boiA	; lectin; cv-iil lectin	26	30	65.2
PBPMD08_51	Pink_berry_phage_MD08	29640	30107	+	468	156			phrog_13644		unknown function	15.8	27	YP_007237439.1	putative translational repressor protein RegA [Dickeya virus Limestone]	25.263	15.5843	c6cslA	; metal binding protein; histidine triad protein d	24	15	32
PBPMD08_52	Pink_berry_phage_MD08	30107	30460	+	354	118			phrog_27550		unknown function	17.5	13.3	YP_010086169.1	glycoprotein precursor complex [Dashli virus]	34.483	1.49032	c7lgvA	UNK; toxin; neurotoxin beta-ktx 14.3	83	4	18.6
PBPMD08_53	Pink_berry_phage_MD08	30453	30932	+	480	160			phrog_32596		unknown function	20.9	2.83	YP_009666259.1	replicase 1a [Shingleback nidovirus 1]	24.576	0.7552	c5lc5c	; oxidoreductase; nadh dehydrogenase [ubiquinone] iron-sulfur protein 3,	69	9	71.7
PBPMD08_54	Pink_berry_phage_MD08	31255	31052	-	204	68			phrog_2616		unknown function	20.4	2.72	YP_002790720.1	putative protein phosphatase [Lactobacillus phage Lb338-1]	38.71	1.57896	c5dilA	; rna-binding protein, viral protein; non-structural protein 1	46	59	63.4
PBPMD08_55	Pink_berry_phage_MD08	31407	31255	-	153	51			phrog_35251		unknown function	18.4	8.61	YP_010086484.1	baculovirus repeated ORF [Spodoptera exempta nucleopolyhedrovirus]	33.333	4.37496	c2r9aA	; protein binding; non-homologous end-joining factor 1	35	38	30.1					AIU72961.1	mu-like prophage FluMu gp41 family protein [Hafnia alvei FB1]	36	36
PBPMD08_56	Pink_berry_phage_MD08	31643	31407	-	237	79			phrog_28638		unknown function	19.4	5.64	YP_006908626.1	fibroblast growth factor 2 [Epinotia aporema granulovirus]	35.417	4.12625	c7ci2A	; hydrolase; acrva2	14	34	16.2
PBPMD08_57	Pink_berry_phage_MD08	32173	31640	-	534	178		DUF502	phrog_17692		unknown function	17.6	12.2	YP_009006880.1	putative exodeoxyribonuclease [Lactococcus phage phiL47]	38.298	2.3286	c6s3sJ	; protein transport; flagellar biosynthetic protein fliq	20	46	67.4	PF04367.16	Protein of unknown function (DUF502)	96.3	9.8e-28
PBPMD08_58	Pink_berry_phage_MD08	32550	32170	-	381	127	DNA, RNA and nucleotide metabolism	DNA binding protein	phrog_1337	DNA binding protein	DNA, RNA and nucleotide metabolism	18.5	6.32	YP_087126.2	L protein [Rinderpest virus (strain Kabete O)]	32.653	0.732935	d1em7a	beta-Grasp (ubiquitin-like); Immunoglobulin-binding domains; Immunoglobulin-binding domains	42	14	31.4
PBPMD08_59	Pink_berry_phage_MD08	33403	32543	-	861	287			phrog_37180		unknown function	18.6	8.04	YP_874163.1	baseplate assembly protein [Thermus phage phiYS40]	32.653	2.41691	c6fc1D	; translation; protein eap1	60	4	41.1
PBPMD08_6	Pink_berry_phage_MD08	3857	3150	-	708	236			phrog_986		unknown function	27.6	0.112	YP_009667092.1	P3 [Zucchini shoestring virus]	27.692	5.2325	d2dp9a1	PUA domain-like; PUA domain-like; TTHA0113	27	69	96.1
PBPMD08_7	Pink_berry_phage_MD08	5174	3867	-	1308	436	DNA, RNA and nucleotide metabolism	DnaB-like replicative helicase	phrog_243	DnaB-like replicative helicase	DNA, RNA and nucleotide metabolism	122.6	2.82e-20	YP_009293572.1	replicative DNA helicase [Salmonella phage SJ46]	28.345	27.5334	c6bbmA	; replication; replicative dna helicase	28	96	100	PF03796.18	DnaB-like helicase C terminal domain	181.1	2.5e-53	WP_022297563.1	replicative DNA helicase [Clostridium sp. CAG:465]	31.555	31.2648	TIGR00665.1	replicative DNA helicase	248.9	2.1e-74
PBPMD08_8	Pink_berry_phage_MD08	5574	5176	-	399	133			phrog_14784		unknown function	20.7	2.98	YP_009361431.1	Ribonucleotide reductase small subunit [Pacmanvirus A23]	27	8.35913	c6oa9G	; motor protein; nuclear protein localization protein 4	33	29	68
PBPMD08_9	Pink_berry_phage_MD08	5830	5567	-	264	88			phrog_10525		unknown function	22.7	1.28	NP_955082.1	CNPV059 putative serpin [Canarypox virus]	37.037	5.91715	c5boiA	; unknown function; germination protein ypeb	26	48	48.5
TPMD03_0	Thiohalocapsa_phage_MD03	410	141	-	270	90			phrog_16248		unknown function	20	4.14	YP_003969627.1	baseplate wedge initiator [Aeromonas phage phiAS5]	35	1.20378	c5wcoC	; viral protein; ns2	62	13	14.7
TPMD03_1	Thiohalocapsa_phage_MD03	678	559	-	120	40			phrog_7467		unknown function	18.5	8.19	YP_009505581.1	replicase polyprotein 1ab [Fathead minnow nidovirus]	54.167	0.181211	c6jo0A	; membrane protein; virrdts	55	48	13.7
TPMD03_10	Thiohalocapsa_phage_MD03	4868	4131	-	738	246	DNA, RNA and nucleotide metabolism	deoxynucleoside monophosphate kinase	phrog_2376	deoxynucleoside monophosphate kinase	other	28.5	0.0713	YP_003969712.1	putative deoxynucleoside monophosphate kinase [Cafeteria roenbergensis virus BV-PW1]	28.492	27.2731	d1deka	P-loop containing nucleoside triphosphate hydrolases; P-loop containing nucleoside triphosphate hydrolases; Nucleotide and nucleoside kinases	29	73	100	PF04275.17	Phosphomevalonate kinase	33.5	3.4e-08
TPMD03_11	Thiohalocapsa_phage_MD03	5537	4869	-	669	223		methyltransferase	phrog_3820	methyltransferase	other	23.5	0.783	YP_006988564.1	putative methyltransferase [Caulobacter phage CcrColossus]	36.364	20.7256	c3c6kC	; transferase; spermine synthase	25	73	99.8
TPMD03_12	Thiohalocapsa_phage_MD03	5977	5621	-	357	119			phrog_27735		unknown function	20.1	4.13	YP_009553495.1	large polymerase protein [Avian metaavulavirus 20]	32.203	0.847447	c5b86A	; immune system; tumor necrosis factor alpha-induced protein 2	19	26	33.1
TPMD03_13	Thiohalocapsa_phage_MD03	8444	6021	-	2424	808	DNA, RNA and nucleotide metabolism	DNA primase	phrog_1297	DNA primase	DNA, RNA and nucleotide metabolism	19.8	3.68	YP_007003060.1	putative primase [Vibrio phage CP-T1]	33.447	11.8644	c6k9cA	; transferase; primase	16	19	79.3
TPMD03_14	Thiohalocapsa_phage_MD03	8655	8437	-	219	73			phrog_17734		unknown function	19.2	5.97	YP_009345143.1	nonstructural NSm protein [Pepper chlorotic spot virus]	50	3.21543	c3hx6A	; cell adhesion; type 4 fimbrial biogenesis protein pily1	44	20	33.1
TPMD03_15	Thiohalocapsa_phage_MD03	8953	8645	-	309	103			phrog_36806		unknown function	26.3	0.247	YP_002875631.1	putative peptidase [Vibrio phage VP93]	32.203	6.33326	c5wsxA	; hydrolase; uncharacterized protein	55	9	38.6
TPMD03_16	Thiohalocapsa_phage_MD03	9481	9131	-	351	117			phrog_16690		unknown function	23.8	0.772	YP_009552773.1	replication-associated protein [Panicum ecklonii-associated virus]	32.609	5.28174	c5mm2A	; virus; capsid protein vp4c	57	11	14.7
TPMD03_17	Thiohalocapsa_phage_MD03	9706	9494	-	213	71			phrog_12105		unknown function	21.9	1.6	YP_010086105.1	L protein [Alenquer virus]	33.333	0.909953	c3ha4C	; unknown function; mix1	41	22	40
TPMD03_18	Thiohalocapsa_phage_MD03	10088	9693	-	396	132	DNA, RNA and nucleotide metabolism	DNA helicase	phrog_5702	DNA helicase	DNA, RNA and nucleotide metabolism	40.5	0.000368	YP_006560795.1	Vsr endonuclease [Burkholderia phage vB_BceS_KL1]	27.632	12.9632	c4qblF	; hydrolase; vrr-nuc	29	93	100
TPMD03_19	Thiohalocapsa_phage_MD03	10591	10088	-	504	168			phrog_34346		unknown function	16.8	18.2	YP_009666862.1	polyprotein [rafivirus B1]	35.294	0.787055	c4nf9A	; cell cycle; protein casc5	31	31	32.1
TPMD03_2	Thiohalocapsa_phage_MD03	1298	753	-	546	182			phrog_8431		unknown function	21.9	1.77	YP_009666981.1	RNA-dependent RNA polymerase [Ganda bee virus]	35.849	0.910396	c6qm2A	; hydrolase; type-2 restriction enzyme nlaiv	32	33	30.7
TPMD03_20	Thiohalocapsa_phage_MD03	10862	10572	-	291	97			phrog_36197		unknown function	20.3	3.74	YP_009666931.1	glycoprotein precursor [Pacui virus]	39.024	1.09513	c3m1iB	; protein transport; ran-specific gtpase-activating protein 1	15	68	41.3
TPMD03_21	Thiohalocapsa_phage_MD03	12447	10924	-	1524	508	DNA, RNA and nucleotide metabolism	DNA helicase	phrog_16694	DNA helicase	DNA, RNA and nucleotide metabolism	90.9	5.59e-14	YP_007007081.1	putative helicase [Bdellovibrio phage phi1422]	25.553	26.3482	c6jdeB	; hydrolase; putative dna repair helicase radd	24	69	100	PF04851.18	Type III restriction enzyme, res subunit	64.7	1.1e-17
TPMD03_22	Thiohalocapsa_phage_MD03	12810	12457	-	354	118			phrog_23990		unknown function	20.5	3.46	YP_009006515.1	DDE endonuclease [Acinetobacter phage Petty]	28.986	24.6918	c4m1xB	; unknown function; uncharacterized protein 201phi2-1p060	50	19	23.6
TPMD03_23	Thiohalocapsa_phage_MD03	13125	12943	-	183	61			phrog_20587		unknown function	21.7	1.97	YP_009047078.1	ORF1ab [Human astrovirus BF34]	35	1.00358	c3vcbB	; viral protein; rna-directed rna polymerase	33	33	64.3
TPMD03_24	Thiohalocapsa_phage_MD03	13309	13130	-	180	60	transcription regulation	Arc-like repressor	phrog_582	Arc-like repressor	transcription regulation	31	0.0213	NP_859024.1	2C [Aichivirus B]	32.143	5.37316	c2kelB	UNK; transcription repressor; uncharacterized protein 56b	28	52	81.3					WP_011623183.1	MULTISPECIES: replication protein RepA [Shewanella]	37.5	35.5932
TPMD03_25	Thiohalocapsa_phage_MD03	13442	13993	+	552	184			phrog_33556		unknown function	18.5	8.19	YP_009505613.1	polyprotein [Rodent hepatovirus KEF121Sigmas2012]	31.429	0.98789	c3hzsA	; transferase; monofunctional glycosyltransferase	30	14	67.8
TPMD03_26	Thiohalocapsa_phage_MD03	13986	14546	+	561	187	DNA, RNA and nucleotide metabolism	MazG-like pyrophosphatase	phrog_16522	MazG-like pyrophosphatase	other	27.9	0.119	YP_009600770.1	nucleotide pyrophosphohydrolase domain protein [Sphingobium phage Lacusarx]	36.702	33.6584	c3crcB	; hydrolase; protein mazg	21	67	97.7	PF01503.20	Phosphoribosyl-ATP pyrophosphohydrolase	24	4.3e-05	WP_000774949.1	nucleotide pyrophosphohydrolase [Acinetobacter baumannii]	40.351	24.7313
TPMD03_27	Thiohalocapsa_phage_MD03	14627	15142	+	516	172			phrog_6989		unknown function	19.9	4.38	YP_007005438.1	ssDNA binding protein [Erwinia phage vB_EamP-L1]	27.711	9.82912	d1je5a	OB-fold; Nucleic acid-binding proteins; Phage ssDNA-binding proteins	26	67	91.6
TPMD03_28	Thiohalocapsa_phage_MD03	15213	15311	+	99	33			phrog_5250		unknown function	21.1	2.26	YP_009876275.1	DNA polymerase I [Vibrio phage JSF3]	42.857	3.61445	c3ceyA	; transcription regulator; lethal(3)malignant brain tumor-like 2 protein	43	71	55.1
TPMD03_29	Thiohalocapsa_phage_MD03	15296	15394	+	99	33			phrog_20510		unknown function	18.2	9.48	YP_009220545.1	envelope protein [White spot syndrome virus]	47.619	0.622664	c2vlaA	; hydrolase; restriction endonuclease r.bpuji	67	25	10.9
TPMD03_3	Thiohalocapsa_phage_MD03	1400	1305	-	96	32			phrog_26959		unknown function	19.4	5.54					c2qjvB	; isomerase; uncharacterized iolb-like protein	39	54	10.4
TPMD03_30	Thiohalocapsa_phage_MD03	15499	16062	+	564	188	DNA, RNA and nucleotide metabolism	DNA polymerase exonuclease subunit	phrog_19080	DNA polymerase exonuclease subunit	DNA, RNA and nucleotide metabolism	47.8	1.5e-05	YP_009010759.1	exonuclease [Croceibacter phage P2559Y]	31.183	30.2085	c4rg8A	; hydrolase; exonuclease i	27	98	100	PF00929.27	Exonuclease	67.7	1.9e-18	WP_011889373.1	exonuclease [Chlorobium phaeovibrioides]	38.378	37.9675
TPMD03_31	Thiohalocapsa_phage_MD03	16113	18194	+	2082	694	DNA, RNA and nucleotide metabolism	DNA polymerase	phrog_18505	DNA polymerase	DNA, RNA and nucleotide metabolism	67.1	2.58e-09	YP_009626207.1	putative DNA polymerase [Acinetobacter phage Loki]	32.808	35.1766	c6wjvA	; cell cycle; dna polymerase epsilon catalytic subunit a	17	99	100	PF00136.24	DNA polymerase family B	29.5	3.2e-07	YP_009008524.1	putative DNA polymerase subunit [Acinetobacter phage IME_AB3]	32.525	32.9005
TPMD03_32	Thiohalocapsa_phage_MD03	18197	19042	+	846	282	DNA, RNA and nucleotide metabolism	homing endonuclease	phrog_22648	homing endonuclease	DNA, RNA and nucleotide metabolism	14.9	40.7	YP_009253930.1	envelope protein UL43 [Macaca nemestrina herpesvirus 7]	37.037	6.77965	d1zuja1	Ferritin-like; Ferritin-like; Ferritin	15	46	50
TPMD03_33	Thiohalocapsa_phage_MD03	19045	19188	+	144	48			phrog_16144		unknown function	21.1	2.49	YP_009259500.1	putative guanylyl/methyl transferase [Etheostoma fonticola aquareovirus]	37.143	1.00232	c2kp7A	UNK; hydrolase; crossover junction endonuclease mus81	18	34	16.7
TPMD03_34	Thiohalocapsa_phage_MD03	19185	19394	+	210	70			phrog_22386		unknown function	18.4	8.22	YP_009176910.1	envelope glycoprotein B [Testudinid alphaherpesvirus 3]	30.137	2.66022	c4jvsA	; hydrolase activator/protein transport; putative uncharacterized protein	31	65	21.2
TPMD03_35	Thiohalocapsa_phage_MD03	19375	20175	+	801	267	DNA, RNA and nucleotide metabolism	RNaseH	phrog_3492	RNaseH	DNA, RNA and nucleotide metabolism	19.4	5.22	YP_009778054.1	exonuclease [uncultured phage_MedDCM-OCT-S28-C3]	26.977	22.8349	c1cmwA	; transferase; protein (dna polymerase i)	23	95	100
TPMD03_36	Thiohalocapsa_phage_MD03	20254	20664	+	411	137	DNA, RNA and nucleotide metabolism	DNA binding protein	phrog_1337	DNA binding protein	DNA, RNA and nucleotide metabolism	19.3	4.31	YP_009832993.1	putative RNA polymerase sigma factor [Aeromonas phage phiA8-29]	69.565	3.69514	c6wmtZ	; transcription; rna polymerase sigma factor rpod	37	42	95.4	PF04545.19	Sigma-70, region 4	23.4	3.3e-05
TPMD03_37	Thiohalocapsa_phage_MD03	20651	20914	+	264	88			phrog_2378		unknown function	18.1	8.03	YP_009900362.1	putative DNA polymerase [Lactococcus phage phiQ1]	29.31	2.59539	c6cp8D	; toxin/antitoxin; cdii	45	42	39.3
TPMD03_38	Thiohalocapsa_phage_MD03	20904	21437	+	534	178			phrog_35013		unknown function	21.5	2.14					c5irdA	UNK; unknown function; uncharacterized protein	27	11	33.4
TPMD03_39	Thiohalocapsa_phage_MD03	21434	21916	+	483	161			phrog_5671		unknown function	20.9	2.25	YP_009215314.1	portal protein [Streptomyces phage YDN12]	35.135	2.17028	d2pifa1	PSTPO5379-like; PSTPO5379-like; PSTPO5379-like	21	25	35.3
TPMD03_4	Thiohalocapsa_phage_MD03	1637	1404	-	234	78			phrog_8645		unknown function	22.4	1.36	YP_006906360.1	putative ssDNA-binding transcriptional regulator [Pectobacterium phage My1]	33.333	14.1413	c1b8hA	; transferase; dna polymerase processivity component	15	35	28.2
TPMD03_40	Thiohalocapsa_phage_MD03	21920	22876	+	957	319			phrog_10399		unknown function	17.6	11.8	YP_009227122.1	RNA-dependent RNA polymerase, partial [Tofla virus]	32.653	0.45571	c4ixjB	; cell adhesion; fimbrial protein (pilin)	32	14	60.8
TPMD03_41	Thiohalocapsa_phage_MD03	22873	22980	+	108	36			phrog_23816		unknown function	23.8	0.78	YP_009883996.1	tape measure protein [Arthrobacter phage Vibaki]	38.462	0.9533	c2m7gA	UNK; cell adhesion, structural protein, elect; geopilin domain 1 protein	33	57	28.6
TPMD03_42	Thiohalocapsa_phage_MD03	22962	23375	+	414	138			phrog_38878		unknown function	16.5	20.8	YP_009302498.1	intron endonuclease [Bacillus phage SP-15]	29.31	7.39122	c4merD	; unknown function; streptococcal histidine-rich glycoprotein interacting	30	43	62.6
TPMD03_43	Thiohalocapsa_phage_MD03	23802	23368	-	435	145	lysis	peptidoglycan hydrolase	phrog_31443		unknown function	15.7	29.4	YP_010112404.1	L,D-carboxypeptidase/transpeptidase [crAssphage cr60_1]	33.333	33.9866	c6xj6A	; hydrolase; pgp2	22	73	95.7	PF18925.3	Family of unknown function (DUF5675)	79.8	1.4e-22
TPMD03_44	Thiohalocapsa_phage_MD03	24229	23816	-	414	138			phrog_2990		unknown function	21.7	1.55	YP_009824998.1	spike glycoprotein [Infectious bronchitis virus]	20.741	2.42848	c2q97T	; structural protein/cell invasion; toxofilin	41	26	49.7
TPMD03_45	Thiohalocapsa_phage_MD03	24420	24229	-	192	64	lysis	Rz-like spanin	phrog_456	Rz-like spanin	lysis	18.4	5.82	YP_214153.1	Member of MGP family m145 [Murid betaherpesvirus 1]	50	2.71605	c3w1sC	; ligase; ubiquitin-like protein atg12	33	17	36.7
TPMD03_46	Thiohalocapsa_phage_MD03	24778	24401	-	378	126	lysis	hemolysin	phrog_1193	hemolysin	other	26.9	0.14	YP_009223910.1	TerL [Gordonia phage GordTnk2]	31.818	3.4619	d2jwda1	immunoglobulin/albumin-binding domain-like; Bacterial immunoglobulin/albumin-binding domains; Immunoglobulin-binding protein A modules	43	16	37.1
TPMD03_47	Thiohalocapsa_phage_MD03	25170	24775	-	396	132	lysis	peptidase	phrog_22465	peptidase	other	34.3	0.00679	YP_006988721.1	putative transglutaminase-like cysteine peptidase [Caulobacter virus Magneto]	38.636	6.77284	c4u65F	; transferase/hydrolase; putative cystine protease	22	93	100
TPMD03_48	Thiohalocapsa_phage_MD03	25495	25133	-	363	121	DNA, RNA and nucleotide metabolism	replication origin binding	phrog_3712	replication origin binding	DNA, RNA and nucleotide metabolism	16	23.3	YP_758339.1	lef-12 [Leucania separata nucleopolyhedrovirus]	38.636	8.25235	c5id3C	UNK; transport protein; mitochondrial calcium uniporter	25	41	35.5
TPMD03_49	Thiohalocapsa_phage_MD03	27660	25492	-	2169	723			phrog_24327		unknown function	16.4	21.2	YP_009794399.1	inverse autotransporter beta-barrel domain-containing protein [Erwinia phage vB_EamM_Y3]	30.108	4.76198	c4yw5A	; hydrolase; neuraminidase c	17	34	96
TPMD03_5	Thiohalocapsa_phage_MD03	2068	1637	-	432	144			phrog_7028		unknown function	20.9	2.65	YP_009113209.1	L [Wenzhou mammarenavirus]	28.125	1.6158	c2jv2A	UNK; unknown function; putative uncharacterized protein ph1500	32	20	69.3
TPMD03_50	Thiohalocapsa_phage_MD03	27924	27664	-	261	87	DNA, RNA and nucleotide metabolism	UmuD-like protein	phrog_3469	UmuD-like protein	DNA, RNA and nucleotide metabolism	15.7	25.4	YP_009389411.1	ankyrin-like protein [Seal parapoxvirus]	45.161	2.67685	c6zn8C	; toxin; vapx	27	16	43.9
TPMD03_51	Thiohalocapsa_phage_MD03	28159	27971	-	189	63			phrog_22979		unknown function	22.3	1.48					c6vjzD	; protein transport; u1 snp1-associating protein 1	24	32	33.8
TPMD03_52	Thiohalocapsa_phage_MD03	28556	28137	-	420	140	DNA, RNA and nucleotide metabolism	DNA binding protein	phrog_16351	DNA binding protein	DNA, RNA and nucleotide metabolism	24	0.696	YP_009879995.1	phospholipase A2 domain protein [Vibrio phage 1.097.O._10N.286.49.B3]	31.132	24.6268	d1lwba	Phospholipase A2, PLA2; Phospholipase A2, PLA2; Prokaryotic phospholipase A2	26	67	60.9
TPMD03_53	Thiohalocapsa_phage_MD03	29086	28559	-	528	176			phrog_8694		unknown function	20.4	3.41	YP_004821432.1	tyr/ser protein phosphatase [Yokapox virus]	33.962	10.5262	c1jqsB	NULL; ribosome; elongation factor g	56	8	21.2
TPMD03_54	Thiohalocapsa_phage_MD03	30628	29096	-	1533	511			phrog_27251		unknown function	14.9	39.8	YP_001111365.1	inhibitor of apoptosis protein 3 [Gryllus bimaculatus nudivirus]	29.412	4.32904	c4c1wA	; sugar binding protein; neuraminidase	12	32	89.2
TPMD03_55	Thiohalocapsa_phage_MD03	31380	30625	-	756	252	tail	long tail fiber protein distal subunit	phrog_35830	long tail fiber protein distal subunit	tail	17	15.7	YP_009789666.1	putative autoagglutinating Adhesin [Erwinia phage vB_EamM_Yoloswag]	25.397	4.3127	c3bvcA	; structural genomics, unknown function; uncharacterized protein ism_01780	14	32	42.4
TPMD03_56	Thiohalocapsa_phage_MD03	32244	31390	-	855	285			phrog_16784		unknown function	18.7	7.36	YP_009808099.1	putative RNA polymerase [Vibrio phage vB_VpaP_KF2]	28.571	2.69604	c4nz3A	; hydrolase; deacetylase da1	22	20	96.7
TPMD03_57	Thiohalocapsa_phage_MD03	32564	32241	-	324	108			phrog_30416		unknown function	24.5	0.56	YP_009551522.1	polyprotein 1 [Red clover nepovirus A]	35	0.930439	c7kmmB	; hydrolase; sialic acid-specific 9-o-acetylesterase	45	17	35.4
TPMD03_58	Thiohalocapsa_phage_MD03	37504	32564	-	4941	1647	tail	tail length tape measure protein	phrog_5218	tail length tape measure protein	tail	37	0.00159	YP_009966501.1	tail length tape-measure protein [Pseudomonas phage vB_PaeS_PAO1_Ab19]	38.554	3.87877	c6yvuB	; cell cycle; structural maintenance of chromosomes protein 4	10	47	97.7
TPMD03_59	Thiohalocapsa_phage_MD03	37828	37553	-	276	92	auxiliary metabolic gene	Globin-like	phrog_4538		unknown function	20.3	3.05	NP_944212.1	gp35 hinge long tail fiber proximal connector [Aeromonas phage Aeh1]	30.137	1.67683	d1dlwa	Globin-like; Globin-like; Truncated hemoglobin	11	86	20.7
TPMD03_6	Thiohalocapsa_phage_MD03	2827	2078	-	750	250			phrog_12143		unknown function	15.9	25.4	YP_009046299.1	uracil DNA glycosylase [Pigeonpox virus]	28.049	10.5505	c2owrD	; hydrolase; uracil-dna glycosylase	26	13	46.9
TPMD03_60	Thiohalocapsa_phage_MD03	38487	37906	-	582	194			phrog_9966		unknown function	16	25.5	YP_009506363.1	polyprotein [Hepacivirus N]	36.111	0.467793	c2dt7A	UNK; rna binding protein; splicing factor 3a subunit 3	80	4	39.6					WP_031885921.1	transposase, partial [Staphylococcus aureus]	48.649	9.32649
TPMD03_61	Thiohalocapsa_phage_MD03	39740	38565	-	1176	392	head and packaging	head decoration	phrog_23679	head decoration	head and packaging	22.9	1.17	YP_010085719.1	putative F12L protein [Orthopoxvirus Abatino]	23.387	9.14823	c1wwtA	UNK; ligase; threonyl-trna synthetase, cytoplasmic	24	23	56.9	PF18906.3	Phage tail tube protein	48	1.4e-12
TPMD03_62	Thiohalocapsa_phage_MD03	40235	39756	-	480	160			phrog_9704		unknown function	15.4	32.4	YP_214208.1	T7-like tail tubular protein B [Prochlorococcus phage P-SSP7]	23.973	3.58613	d2hiqa1	Ferredoxin-like; Dimeric alpha+beta barrel; YdhR	16	19	52.6
TPMD03_63	Thiohalocapsa_phage_MD03	40888	40232	-	657	219			phrog_6091		unknown function	19.2	6.08	YP_009272911.1	RNA-dependent RNA polymerase [Fusarium poae negative-stranded virus 1]	24.272	1.06565	c4rkmK	; unknown function; mcca	32	28	70.3
TPMD03_64	Thiohalocapsa_phage_MD03	41232	40885	-	348	116			phrog_939		unknown function	24.3	0.4	YP_010086108.1	polyprotein [Alenquer virus]	31.507	1.71899	d1b12a	LexA/Signal peptidase; LexA/Signal peptidase; Type 1 signal peptidase	21	64	51.3
TPMD03_65	Thiohalocapsa_phage_MD03	41408	41232	-	177	59			phrog_35821		unknown function	23.2	1.03	YP_010085986.1	glycoprotein M [Porcine lymphotropic herpesvirus 3]	40	3.66492	c3l9aX	; structural genomics, unknown function; uncharacterized protein	42	43	49.5
TPMD03_66	Thiohalocapsa_phage_MD03	41740	41411	-	330	110			phrog_2616		unknown function	19.7	3.8	YP_009481928.1	SMC N incomplete domain containing protein [Pandoravirus neocaledonia]	26.882	4.18065	c3k5bB	; hydrolase; v-type atp synthase, subunit (vapc-therm)	26	38	87.5
TPMD03_67	Thiohalocapsa_phage_MD03	42856	41768	-	1089	363	head and packaging	major head protein	phrog_6281	major head protein	head and packaging	24.2	0.6	YP_009639189.1	major capsid protein [Xylella phage Salvo]	28.856	17.009	c6xgqC	; virus; ysd1_17	18	98	100	PF03864.18	Phage major capsid protein E	99.4	2.5e-28
TPMD03_68	Thiohalocapsa_phage_MD03	43188	42868	-	321	107	head and packaging	virion structural protein	phrog_20327	virion structural protein	head and packaging	20.7	3.05	YP_874184.1	polyprotein 1a [Raspberry leaf mottle virus]	38	0.673998	c1y8aA	; structural genomics, unknown function; af1437	70	8	19.1
TPMD03_69	Thiohalocapsa_phage_MD03	44420	43200	-	1221	407	head and packaging	head maturation protease	phrog_33023	head maturation protease	head and packaging	52.6	1.76e-06	YP_009639634.1	periplasmic serine protease [Salinibacter virus SRUTV1]	29.185	13.5191	c3bezC	; hydrolase; protease 4	17	59	100	PF01343.21	Peptidase family S49	40.9	2.1e-10
TPMD03_7	Thiohalocapsa_phage_MD03	3449	2838	-	612	204			phrog_5532		unknown function	24	0.68	YP_133828.1	large protein [Peste des petits ruminants virus]	28.049	1.0536	d1wrua2	Phage tail proteins; Phage tail proteins; Baseplate protein-like	23	14	38.2
TPMD03_70	Thiohalocapsa_phage_MD03	45901	44453	-	1449	483	head and packaging	portal protein	phrog_537	portal protein	head and packaging	50.9	3.09e-06	YP_010037968.1	portal protein [Burkholderia phage Mica]	20.379	15.8378	c5a20B	; viral protein; portal protein	12	81	98.4	PF05136.16	Phage portal protein, lambda family	92.5	3.3e-26
TPMD03_71	Thiohalocapsa_phage_MD03	46103	45894	-	210	70			phrog_20307		unknown function	27.8	0.122	YP_610997.1	calyx [Antheraea pernyi nucleopolyhedrovirus]	38.71	4.15228	c3te3C	; metal transport; polycystic kidney disease 2-like 1 protein	27	36	42.5
TPMD03_72	Thiohalocapsa_phage_MD03	48094	46130	-	1965	655	head and packaging	terminase large subunit	phrog_21311	terminase large subunit	head and packaging	40.3	0.000436	YP_010037884.1	putative large terminase subunit [Ralstonia phage phiRSP]	19.432	13.2438	c4idhA	; viral protein; gene 2 protein	10	67	98.4	PF05876.15	Phage terminase large subunit gpA, ATPase domain	83.7	1.6e-23
TPMD03_73	Thiohalocapsa_phage_MD03	48714	48091	-	624	208	DNA, RNA and nucleotide metabolism	DNA methyltransferase	phrog_2882	DNA methyltransferase	other	52.8	1.52e-06	YP_009614317.1	DNA methylase [Mycobacterium phage Send513]	29.218	31.9819	c4dkjA	; transferase/dna; cytosine-specific methyltransferase	25	75	100
TPMD03_74	Thiohalocapsa_phage_MD03	49355	48711	-	645	215			phrog_11967		unknown function	22.7	1.19	YP_009909493.1	Phage terminase, small subunit [Escherichia virus Lambda_1H12]	27.083	14.3645	d1j9ia	Putative DNA-binding domain; Putative DNA-binding domain; Terminase gpNU1 subunit domain	38	19	59.5
TPMD03_75	Thiohalocapsa_phage_MD03	49581	49348	-	234	78			phrog_11386		unknown function	17.9	10.8	YP_008411013.1	heat shock protein 70-like protein [Blackberry vein banding-associated virus]	42.5	3.15399	c1vw4a	; ribosome;	35	20	27.2
TPMD03_76	Thiohalocapsa_phage_MD03	49784	49695	-	90	30			phrog_29488		unknown function	19	6.53
TPMD03_77	Thiohalocapsa_phage_MD03	49924	49799	-	126	42			phrog_22372		unknown function	17.1	15.2					d1ueba2	OB-fold; Nucleic acid-binding proteins; Cold shock DNA-binding domain-like	36	31	12.2
TPMD03_78	Thiohalocapsa_phage_MD03	50066	49947	-	120	40			phrog_22700		unknown function	17.8	11.3	NP_612646.1	membrane protein RL12 [Panine betaherpesvirus 2]	50	2.77778
TPMD03_79	Thiohalocapsa_phage_MD03	50274	50167	-	108	36			phrog_35552		unknown function	16.8	17.3	YP_001031246.1	b2.1 [Hyposoter fugitivus ichnovirus]	42.857	7.62709	d2gw6a1	Restriction endonuclease-like; tRNA-intron endonuclease catalytic domain-like; tRNA-intron endonuclease catalytic domain-like	40	40	17.3
TPMD03_8	Thiohalocapsa_phage_MD03	3761	3853	+	93	31			phrog_36657		unknown function	19	6.59					c5h72E	; biosynthetic protein; flagellar biosynthetic protein flip	29	66	14.9
TPMD03_9	Thiohalocapsa_phage_MD03	4043	3822	-	222	74			phrog_22022		unknown function	18.1	9.81	YP_001941164.2	ORF1ab polyprotein [Turkey coronavirus]	36.538	0.287788	c3whlB	; hydrolase/chaperone; probable 26s proteasome regulatory subunit p27	22	30	34.4
TPMD04_1	Thiohalocapsa_phage_MD04	152	268	+	117	39			phrog_12610		unknown function	18	10.6	YP_010114870.1	DNA polymerase I [Klebsiella phage vB_KpnP_P184]	32.258	1.14942	c6skiA	; hydrolase; putative type vi secretion protein	34	81	17.6
TPMD04_10	Thiohalocapsa_phage_MD04	2592	3005	+	414	138			phrog_36080		unknown function	18.2	9.45	YP_010085071.1	RNA-dependent RNA polymerase [Tapirape virus]	38.71	1.07144	c5gzhA	; hydrolase; endo-beta-1,2-glucanase	32	36	44.5
TPMD04_11	Thiohalocapsa_phage_MD04	3010	5868	+	2859	953	auxiliary metabolic gene	DarB-like antirestriction	phrog_36964	DarB-like antirestriction	moron	101.2	5.77e-16	YP_009278653.1	putative ATP-dependent DNA helicase [Erwinia phage vB_EamM_Kwan]	30.189	14.1126	c4idhA	; viral protein; gene 2 protein	22	51	100	PF14528.9	LAGLIDADG-like domain	27.2	3.7e-06	WP_039052168.1	terminase [Bordetella avium]	43.534	21.2183
TPMD04_12	Thiohalocapsa_phage_MD04	5862	8207	+	2346	782	head and packaging	portal protein	phrog_156	portal protein	head and packaging	47	1.48e-05	YP_006382527.1	portal protein [Pseudomonas phage tf]	27.298	27.762	c3lj5H	; viral protein; portal protein	15	94	100
TPMD04_13	Thiohalocapsa_phage_MD04	8213	8539	+	327	109	DNA, RNA and nucleotide metabolism	nucleoside 2-deoxyribosyltransferase	phrog_5781	nucleoside 2-deoxyribosyltransferase	DNA, RNA and nucleotide metabolism	56.2	3.41e-07	YP_002014577.1	exonuclease [Mycobacterium phage Kostya]	31.25	12.0968	c4jenB	; hydrolase; cmp n-glycosidase	22	91	83.2	PF14359.9	Domain of unknown function (DUF4406)	31.5	1.9e-07
TPMD04_14	Thiohalocapsa_phage_MD04	8566	8844	+	279	93			phrog_3554		unknown function	22.8	1.16	YP_009508504.1	large polymerase protein [Avian paramyxovirus UPO216]	36.735	0.817446	c6f7sB	; rna binding protein; serrate rna effector molecule homolog	17	82	69.9
TPMD04_15	Thiohalocapsa_phage_MD04	8879	9103	+	225	75			phrog_29522		unknown function	76.4	3.95e-11	YP_010001413.1	minor tail protein [Gordonia phage Dexdert]	30.645	3.52503	c6wsmA	; structural protein; septin-8	17	68	68.9
TPMD04_16	Thiohalocapsa_phage_MD04	9119	10252	+	1134	378	head and packaging	head scaffolding protein	phrog_9013	head scaffolding protein	head and packaging	25	0.422	YP_006382525.1	scaffolding protein [Pseudomonas phage tf]	28.736	22.4554	c6xe9A	; contractile protein; myosin ii heavy chain (smooth muscle)	9	97	79.6
TPMD04_17	Thiohalocapsa_phage_MD04	10264	11358	+	1095	365	head and packaging	major head protein	phrog_29786	major head protein	head and packaging	28	0.115	YP_006382524.1	major head protein [Pseudomonas phage tf]	31.098	32.0759	d2ft1a1	Major capsid protein gp5; Major capsid protein gp5; Major capsid protein gp5	15	92	97.3	PF17236.5	Family of unknown function (DUF5309)	229.7	4.4e-68	AFB70757.1	major head protein [Methylophilales phage HIM624-A]	42.249	38.1866
TPMD04_18	Thiohalocapsa_phage_MD04	11361	11684	+	324	108			phrog_830		unknown function	22	1.61					c3f62A	; cytokine; interleukin 18 binding protein	86	5	27.5
TPMD04_19	Thiohalocapsa_phage_MD04	11681	11917	+	237	79			phrog_26995		unknown function	21.5	2.06	YP_009351917.1	putative NS5-like protein [Mogiana tick virus]	38.776	2.0788	d1pjwa	Immunoglobulin-like beta-sandwich; E set domains; Class II viral fusion proteins C-terminal domain	63	19	44.1
TPMD04_2	Thiohalocapsa_phage_MD04	278	580	+	303	101			phrog_35540		unknown function	17.2	15	NP_077502.1	EsV-1-17 [Ectocarpus siliculosus virus 1]	32.895	2.20655	c1ocuA	; sorting protein; sorting nexin	31	25	51
TPMD04_20	Thiohalocapsa_phage_MD04	11895	11984	+	90	30			phrog_36227		unknown function	21.9	1.8	YP_438202.1	polyprotein [Oryza rufipogon alphaendornavirus]	52.941	0.19451
TPMD04_21	Thiohalocapsa_phage_MD04	11988	12722	+	735	245			phrog_14525		unknown function	13.6	76.5					c5zc1A	; hydrolase inhibitor; cystatin-1	31	16	31.3
TPMD04_22	Thiohalocapsa_phage_MD04	12735	12833	+	99	33			phrog_717		unknown function	16.7	14	YP_006470638.1	L2 protein [Phocoena phocoena papillomavirus 4]	44.828	2.76011	c5x6cF	; rna binding protein; uncharacterized protein mj1481	55	31	5.3
TPMD04_23	Thiohalocapsa_phage_MD04	12826	13155	+	330	110			phrog_7656		unknown function	26	0.267	YP_762399.1	63.4 kDa Multifunctional domains-SbcC/ATPase, SMC, HEC1, Reovirus-sigma1, and Intermediate filament protein domains [Spodoptera frugiperda ascovirus 1a]	30.337	4.87363	c3q4hB	; metal transport; low molecular weight protein antigen 7	35	27	49.7
TPMD04_24	Thiohalocapsa_phage_MD04	13159	14223	+	1065	355			phrog_32877		unknown function	16.8	18.4	YP_003986879.1	putative N-acetylglucosaminyl phosphatidylinositol deacetylase [Acanthamoeba polyphaga mimivirus]	34.211	5.77786	d1uana	LmbE-like; LmbE-like; LmbE-like	16	37	95.4
TPMD04_25	Thiohalocapsa_phage_MD04	14220	14813	+	594	198	head and packaging	virion structural protein	phrog_5305	virion structural protein	head and packaging	16.7	16.9	YP_006382522.1	phage particle protein [Pseudomonas phage tf]	27.083	11.5043	c5ap8A	; transferase; tsr3	33	7	36.5
TPMD04_26	Thiohalocapsa_phage_MD04	14813	15079	+	267	89			phrog_11313		unknown function	19	6.75	YP_009836203.1	tail fiber protein [Pseudomonas phage PMBT14]	45	0.776531	d2cupa3	Glucocorticoid receptor-like (DNA-binding domain); Glucocorticoid receptor-like (DNA-binding domain); LIM domain	75	7	30.3
TPMD04_27	Thiohalocapsa_phage_MD04	15079	16344	+	1266	422	tail	tail fiber protein	phrog_8215	tail fiber protein	tail	84.4	9.9e-13	YP_009874367.1	putative phage minor structural protein [Vibrio phage VCO139]	36.458	4.33164	c7dc3C	; membrane protein; isoform 2 of myelin regulatory factor	30	30	99.9	PF13884.9	Chaperone of endosialidase	58.3	7.8e-16
TPMD04_28	Thiohalocapsa_phage_MD04	16325	16492	+	168	56			phrog_10459		unknown function	17.8	10.3					c5us5B	UNK; structural genomics; upf0297 protein ef_1202	26	47	28.2
TPMD04_29	Thiohalocapsa_phage_MD04	16473	17987	+	1515	505	head and packaging	virion structural protein	phrog_8051	virion structural protein	head and packaging	20.3	3.44	YP_006382515.1	phage particle protein [Pseudomonas phage tf]	23.872	24.4699	c7boyv	; structural protein;	18	51	97.3
TPMD04_3	Thiohalocapsa_phage_MD04	587	748	+	162	54			phrog_24763		unknown function	22.6	1.35	YP_009361837.1	glycoprotein precursor [Nairobi sheep disease virus]	41.667	0.614633	c4lmxE	; photosynthesis; cryptophyte phycoerythrin (alpha-1/alpha-2 chain)	44	32	28.4
TPMD04_30	Thiohalocapsa_phage_MD04	17965	18465	+	501	167			phrog_4319		unknown function	17.4	12.5	YP_010049969.1	DNA polymerase I [Arthrobacter phage GreenHearts]	32.787	2.84901	d1hq0a	CNF1/YfiH-like putative cysteine hydrolases; CNF1/YfiH-like putative cysteine hydrolases; Type 1 cytotoxic necrotizing factor, catalytic domain	26	45	41
TPMD04_31	Thiohalocapsa_phage_MD04	18475	18666	+	192	64			phrog_2894		unknown function	16.7	18.4	YP_009794092.1	virion structural protein [Bordetella phage FP1]	41.304	2.07196	c4k05B	; structural genomics, unknown function; conserved hypothetical exported protein	41	41	83.5
TPMD04_32	Thiohalocapsa_phage_MD04	18663	19052	+	390	130			phrog_33797		unknown function	16.6	19.6	YP_007500964.1	polyprotein P2ab [Rice yellow mottle virus]	25.243	2.60263	c7eebM	; protein transport; transmembrane protein 262	58	8	28.4
TPMD04_33	Thiohalocapsa_phage_MD04	19063	19458	+	396	132			phrog_1996		unknown function	17.6	10.3	YP_009230136.1	capsid portal protein UL6 [Leporid alphaherpesvirus 4]	38.095	2.45774	d1v54e	alpha-alpha superhelix; Cytochrome c oxidase subunit E; Cytochrome c oxidase subunit E	27	59	53.1
TPMD04_34	Thiohalocapsa_phage_MD04	19461	20543	+	1083	361			phrog_7477		unknown function	26.9	0.179	YP_009847089.1	putative DNA injection protein [Aeromonas phage 4_4572]	36.923	5.97014	c3efyB	; cell cycle; cif (cell cycle inhibiting factor)	33	11	41.1
TPMD04_35	Thiohalocapsa_phage_MD04	20547	21005	+	459	153			phrog_27692		unknown function	17.4	13.4	YP_006990386.1	phage head morphogenesis protein [Escherichia virus JL1]	36.111	3.54222	c7m2yU	; cell cycle; spindle pole body component 110	73	6	50.2
TPMD04_36	Thiohalocapsa_phage_MD04	21040	22089	+	1050	350	lysis	endolysin	phrog_3513	endolysin	lysis	63.3	1.13e-08	YP_008241042.1	N-acetylmuramoyl-L-alanine amidase [Cellulophaga phage phi12:1]	34.356	31.1113	c3qayC	; lyase; endolysin	26	52	100	PF01832.23	Mannosyl-glycoprotein endo-beta-N-acetylglucosaminidase	45.8	6.8e-12	WP_023173896.1	N-acetylmuramoyl-L-alanine amidase [Gloeobacter kilaueensis]	30.986	31.5187
TPMD04_37	Thiohalocapsa_phage_MD04	22093	23625	+	1533	511	head and packaging	internal virion protein with endolysin domain	phrog_342	internal virion protein with endolysin domain	head and packaging	17.8	7.73	YP_001469633.1	polyprotein [Hepatitis C virus genotype 5]	28.235	0.796276	d1gbsa	Lysozyme-like; Lysozyme-like; G-type lysozyme	24	21	91.4
TPMD04_38	Thiohalocapsa_phage_MD04	23625	26033	+	2409	803			phrog_2521		unknown function	12.9	89.9	YP_009607118.1	baseplate wedge subunit [Enterobacter phage phiEap-3]	25.197	9.69703	c2mj3A	UNK; metal binding protein; iron-sulfur cluster binding protein	41	3	69.1
TPMD04_39	Thiohalocapsa_phage_MD04	26157	26017	-	141	47			phrog_30217		unknown function	26.4	0.241	YP_007877501.1	polyprotein [Mosquito flavivirus]	34.286	0.357252	c6irtA	; membrane protein; 4f2 cell-surface antigen heavy chain	47	34	81.7
TPMD04_4	Thiohalocapsa_phage_MD04	804	1040	+	237	79	integration and excision	excisionase	phrog_4764	excisionase	integration and excision	17.8	9.84	YP_010078782.1	Fis family transcriptional regulator [Ralstonia phage GP4]	44.444	10.1265	d1ik0a	4-helical cytokines; 4-helical cytokines; Short-chain cytokines	44	51	56.3
TPMD04_40	Thiohalocapsa_phage_MD04	26426	26157	-	270	90			phrog_9573		unknown function	17.8	11.4	YP_009151069.1	holin [Bacillus phage Mater]	35.185	19.3877	c3hyjD	; transcription regulator; protein duf199/whia	18	41	40.1
TPMD04_41	Thiohalocapsa_phage_MD04	26601	26428	-	174	58			phrog_62		unknown function	24.4	0.352	YP_009997621.1	putative superfamily II DNA/RNA helicase [Klebsiella phage YMC16/01/N133_KPN_BP]	45.238	3.84615	c4fipG	; hydrolase; saga-associated factor 11	40	24	10
TPMD04_42	Thiohalocapsa_phage_MD04	26892	26692	-	201	67			phrog_34833		unknown function	16.4	20.5	YP_003429407.1	PrGVORF83 [Artogeia rapae granulovirus]	35.714	3.91642	d2glia1	beta-beta-alpha zinc fingers; beta-beta-alpha zinc fingers; Classic zinc finger, C2H2	43	19	23.9
TPMD04_43	Thiohalocapsa_phage_MD04	28338	26908	-	1431	477	DNA, RNA and nucleotide metabolism	DNA helicase	phrog_11354	DNA helicase	DNA, RNA and nucleotide metabolism	101.9	4.03e-16	YP_009010741.1	SWI/SNF chromatin-remodeling complex subunit snf22 [Croceibacter phage P2559Y]	38.316	39.3942	c6etxG	; dna binding protein; dna helicase ino80	25	96	100	PF00176.26	SNF2-related domain	93.5	1.2e-26	WP_002392903.1	DEAD/DEAH box helicase [Enterococcus faecalis]	39.545	40.1265
TPMD04_44	Thiohalocapsa_phage_MD04	28548	28351	-	198	66			phrog_10128		unknown function	17.7	12.2	YP_009182191.1	putative RNA-dependent RNA polymerase [Daeseongdong virus 1]	33.333	0.508254	c3f4yF	; viral protein; mutant peptide derived from hiv gp41 chr domain	39	33	28.8
TPMD04_45	Thiohalocapsa_phage_MD04	28661	28545	-	117	39			phrog_35285		unknown function	16.3	21.6					c6vqxA	; rna binding protein/rna/inhibitor; acrf6	71	34	74.4
TPMD04_46	Thiohalocapsa_phage_MD04	29179	28706	-	474	158	auxiliary metabolic gene	phosphofructokinase	phrog_9871	phosphofructokinase	other	69.3	9.76e-10	YP_009884180.1	HNH endonuclease [Klebsiella phage KpCHEMY26]	44.706	31.6668	d3bgea1	post-AAA+ oligomerization domain-like; post-AAA+ oligomerization domain-like; MgsA/YrvN C-terminal domain-like	20	28	48.7	PF19905.2	Domain of unknown function (DUF6378)	31.3	2e-07
TPMD04_47	Thiohalocapsa_phage_MD04	29718	29179	-	540	180	DNA, RNA and nucleotide metabolism	dCTP deaminase	phrog_33600	dCTP deaminase	DNA, RNA and nucleotide metabolism	14.2	58.1	YP_009857503.1	deoxycytidylate deaminase [Proteus phage Privateer]	43.005	40.6861	c2qxxA	; hydrolase; deoxycytidine triphosphate deaminase	30	98	100					YP_004782456.1	dCTP deaminase [Salmonella phage 7-11]	43.158	45.8102	TIGR02274.1	dCTP deaminase	96.9	2.6e-28
TPMD04_48	Thiohalocapsa_phage_MD04	30038	29709	-	330	110			phrog_24202		unknown function	18.7	7.21	YP_009388585.1	RdRp [Culex negev-like virus 1]	29.268	0.440201	c6kobB	; oxidoreductase; quinol oxidase subunit 2	25	21	37.7
TPMD04_49	Thiohalocapsa_phage_MD04	30261	29950	-	312	104	DNA, RNA and nucleotide metabolism	endonuclease	phrog_5702	endonuclease	DNA, RNA and nucleotide metabolism	55	5.62e-07	YP_009639198.1	Holliday-junction resolvase [Xylella phage Salvo]	53.846	30.4347	c4qboA	; hydrolase; nuclease	32	87	99.9	PF08774.14	VRR-NUC domain	23.6	4.3e-05	YP_006561156.1	resolvase [Burkholderia phage AH2]	42.353	34.9515
TPMD04_5	Thiohalocapsa_phage_MD04	1037	1582	+	546	182	DNA, RNA and nucleotide metabolism	HNH endonuclease	phrog_15471	HNH endonuclease	DNA, RNA and nucleotide metabolism	37.7	0.00132	YP_009283469.1	putative homing endonuclease [Salmonella phage NR01]	44.565	23.0336	c1u3eM	; dna binding protein/dna; hnh homing endonuclease	14	53	99.5	PF13392.9	HNH endonuclease	36.4	3.5e-09
TPMD04_50	Thiohalocapsa_phage_MD04	31384	30263	-	1122	374	DNA, RNA and nucleotide metabolism	DNA polymerase	phrog_10285	DNA polymerase	DNA, RNA and nucleotide metabolism	108.1	2.41e-17	YP_010000194.1	DNA polymerase [Pectobacterium phage MA11]	37.659	21.3256	c6vdeA	; transferase; dna polymerase i	23	98	100	PF00476.23	DNA polymerase family A	62.8	3e-17	ACZ55501.1	DNA polymerase I [Staphylococcus phage SA1]	38.287	40.7505
TPMD04_51	Thiohalocapsa_phage_MD04	32121	31357	-	765	255	DNA, RNA and nucleotide metabolism	DNA polymerase	phrog_24318	DNA polymerase	DNA, RNA and nucleotide metabolism	19.6	5	NP_919002.1	DNA polymerase I [Burkholderia phage BcepNazgul]	36.9	14.4299	c7pbkA	; viral protein; dna polymerase i	19	95	100					WP_003444932.1	DNA-directed DNA polymerase I [Clostridium pasteurianum]	38.007	40.5508
TPMD04_52	Thiohalocapsa_phage_MD04	32830	32150	-	681	227	DNA, RNA and nucleotide metabolism	Gp2.5-like ssDNA binding protein and ssDNA annealing protein	phrog_16841	Gp2.5-like ssDNA binding protein and ssDNA annealing protein	DNA, RNA and nucleotide metabolism	23.5	0.854	YP_009997607.1	putative DNA replication protein [Achromobacter phage vB_AchrS_AchV4]	26.486	24.4995	c4jg2A	; unknown function; phage-related protein	28	80	100	PF10991.11	Protein of unknown function (DUF2815)	78	8.3e-22
TPMD04_53	Thiohalocapsa_phage_MD04	34139	32778	-	1362	454	DNA, RNA and nucleotide metabolism	exonuclease	phrog_27248	exonuclease	DNA, RNA and nucleotide metabolism	20.9	2.74	YP_006561159.1	exonuclease [Burkholderia phage vB_BceS_AH2]	27.155	28.2509	c6ppuA	; dna binding protein/dna; atp-dependent dna helicase (uvrd/rep)	19	52	100	PF10926.11	Protein of unknown function (DUF2800)	193.2	8.6e-57
TPMD04_54	Thiohalocapsa_phage_MD04	34353	34132	-	222	74			phrog_22992		unknown function	17.6	12.8	YP_001650922.1	early 49 kDa protein [Orgyia leucostigma nucleopolyhedrovirus]	33.333	3.42739	d1qs0a	Thiamin diphosphate-binding fold (THDP-binding); Thiamin diphosphate-binding fold (THDP-binding); Branched-chain alpha-keto acid dehydrogenase PP module	42	15	27.7
TPMD04_55	Thiohalocapsa_phage_MD04	34564	34346	-	219	73	DNA, RNA and nucleotide metabolism	DNA binding protein	phrog_9759	DNA binding protein	DNA, RNA and nucleotide metabolism	27	0.165	YP_009342408.1	protein LORF2II [Spheniscid alphaherpesvirus 1]	33.871	5.45455	c2krxA	UNK; structural genomics, unknown function; asl3597 protein	31	66	58.6
TPMD04_56	Thiohalocapsa_phage_MD04	34643	35026	+	384	128			phrog_16365		unknown function	22.9	1.16	NP_046261.1	p87 capsid protein [Orgyia pseudotsugata multiple nucleopolyhedrovirus]	32.075	2.72432	c2djvA	UNK; protein binding; methionyl-trna synthetase	23	22	55.2
TPMD04_57	Thiohalocapsa_phage_MD04	35033	35158	+	126	42			phrog_37860		unknown function	22.8	1.2	YP_001040007.1	flavivirus polyprotein [Kokobera virus]	48.485	0.46921	c5iy3A	; viral protein; genome polyprotein	48	48	29.2
TPMD04_58	Thiohalocapsa_phage_MD04	35149	35955	+	807	269	DNA, RNA and nucleotide metabolism	RNA-binding protein	phrog_31265		unknown function	137.3	5.14e-23	YP_009807288.1	pentapeptide repeat family protein [Eggerthella phage PMBT5]	54.745	46.5843	c4yc5A	; structural protein; beta1	44	78	100	PF00805.25	Pentapeptide repeats (8 copies)	59.9	1.3e-16	CDM57646.1	RNA-binding protein 6 [Rhizobium sp. LPU83]	45.489	45.1495
TPMD04_59	Thiohalocapsa_phage_MD04	36057	38582	+	2526	842	DNA, RNA and nucleotide metabolism	DNA polymerase/primase	phrog_906	DNA polymerase/primase	DNA, RNA and nucleotide metabolism	94.8	8.51e-15	YP_010246209.1	DNA primase/polymerase [Gordonia phage Rabbitrun]	39.752	26.8911	c6k9cA	; transferase; primase	19	48	100	PF09250.14	Bifunctional DNA primase/polymerase, N-terminal	94.2	1.1e-26
TPMD04_6	Thiohalocapsa_phage_MD04	1593	1739	+	147	49			phrog_10699		unknown function	23.1	1.05	YP_009362034.1	RNA-dependent RNA polymerase [Fugong virus]	40	0.650558	d1kcfa1	LEM/SAP HeH motif; SAP domain; SAP domain	37	54	26.3
TPMD04_60	Thiohalocapsa_phage_MD04	39041	38670	-	372	124			phrog_34063		unknown function	16.5	20.6	YP_398631.1	putative NTPase/RNA helicase [Chum salmon reovirus CS]	33.803	1.98348	c3f40A	; structural genomics, unknown function; uncharacterized ntf2-like protein	17	33	38.3
TPMD04_61	Thiohalocapsa_phage_MD04	39417	39130	-	288	96			phrog_34705		unknown function	19	6.79	YP_006989994.1	DUF1937 protein [Caulobacter virus Swift]	36.585	11.6278	c6w1sL	; gene regulation; mediator of rna polymerase ii transcription subunit 17	48	34	47.1
TPMD04_62	Thiohalocapsa_phage_MD04	39650	39438	-	213	71			phrog_31867		unknown function	24	0.693	YP_004169277.1	E6 [Human papillomavirus type 131]	34.146	9.92898	c5zr1C	; dna binding protein/dna; origin recognition complex subunit 3	15	65	26.1
TPMD04_63	Thiohalocapsa_phage_MD04	39856	39641	-	216	72			phrog_23848		unknown function	16.1	24.9	YP_008992150.1	38K protein [Choristoneura murinana nucleopolyhedrovirus]	30.769	5.17795	d2caya1	PH domain-like barrel; PH domain-like; VPS36 N-terminal domain-like	36	33	29.9
TPMD04_64	Thiohalocapsa_phage_MD04	40076	39885	-	192	64	lysis	holin	phrog_19617	holin	lysis	16.7	18.5	YP_007905733.1	polyprotein [Rodent hepacivirus]	34.694	0.618634	c5naoA	UNK; signaling protein; toll-like receptor 4	89	12	16.8
TPMD04_65	Thiohalocapsa_phage_MD04	40281	40096	-	186	62			phrog_29833		unknown function	19	6.63	YP_009177223.1	P protein [Barley yellow striate mosaic cytorhabdovirus]	34.146	4.74572	c2lzsE	UNK; protein transport; sec-independent protein translocase protein tata	20	39	44.8
TPMD04_66	Thiohalocapsa_phage_MD04	40376	40281	-	96	32			phrog_10268		unknown function	21.8	1.9	YP_003815432.1	nucleoprotein [Bundibugyo ebolavirus]	55.556	1.35319	c2dymE	; protein turnover/protein turnover; autophagy protein 5	21	58	46.1
TPMD04_67	Thiohalocapsa_phage_MD04	41310	40441	-	870	290			phrog_20867		unknown function	28.1	0.109	YP_009012578.1	Phi92_gp245 [Enterobacteria phage phi92]	40	17.1875	d2ipqx1	DNA/RNA-binding 3-helical bundle; Winged helix DNA-binding domain; STY4665 C-terminal domain-like	20	16	38.7
TPMD04_68	Thiohalocapsa_phage_MD04	41772	41344	-	429	143	DNA, RNA and nucleotide metabolism	DNA primase	phrog_14043	DNA primase	DNA, RNA and nucleotide metabolism	21.1	2.56	NP_148911.1	ORF127 RR1 [Cydia pomonella granulovirus]	25.532	1.92308	c7bvhB	; transferase; integral membrane indolylacetylinositol	30	15	45.4
TPMD04_69	Thiohalocapsa_phage_MD04	42238	41819	-	420	140			phrog_19398		unknown function	19.5	5.36	YP_009481526.1	Ankyrin repeat incomplete domain containing protein [Pandoravirus macleodensis]	51.724	7.772	c7s5nE	; unknown function; mymaa.17060.a	27	53	53.5
TPMD04_7	Thiohalocapsa_phage_MD04	1755	2153	+	399	133			phrog_1103		unknown function	19.3	4.67	YP_009337312.1	putative capsid protein [Changjiang narna-like virus 2]	28.07	3.34027	d2gr7a1	Pili subunits; Pili subunits; YadA C-terminal domain-like	21	26	33.8
TPMD04_70	Thiohalocapsa_phage_MD04	42484	42293	-	192	64			phrog_3412		unknown function	19	5.76	YP_009408590.1	structural polyprotein [Bastrovirus/VietNam/Bat/16715_78]	33.333	2.37716	c5aj1A	UNK; structural protein; swi/snf-related matrix-associated actin-dependent regulator	40	38	24.8
TPMD04_71	Thiohalocapsa_phage_MD04	43144	42554	-	591	197	DNA, RNA and nucleotide metabolism	RusA-like Holliday junction resolvase	phrog_5154	RusA-like Holliday junction resolvase	DNA, RNA and nucleotide metabolism	18	8.66	YP_004957444.1	DNA polymerase III beta subunit [Shigella phage EP23]	25.532	28.2354	c6e8eA	; dna binding protein; beta sliding clamp,dna mismatch repair protein mutl	22	95	100
TPMD04_72	Thiohalocapsa_phage_MD04	43401	43180	-	222	74			phrog_13824		unknown function	17.3	14.1	YP_002308576.1	L protein [Lettuce big-vein associated varicosavirus]	28.333	0.833324	c7fenB	; transport protein; pdzk1-interacting protein 1	100	6	50.7
TPMD04_8	Thiohalocapsa_phage_MD04	2150	2347	+	198	66			phrog_38227		unknown function	24.8	0.494	YP_009508462.1	polyprotein [Penguin megrivirus]	44.444	0.288806	c6jt6A	; oxidoreductase; extracellular pqq-dependent sugar dehydrogenase	60	13	32.5
TPMD04_9	Thiohalocapsa_phage_MD04	2352	2561	+	210	70			phrog_7217		unknown function	29.6	0.0516	NP_898833.1	RNA-dependent RNA polymerase [Helicobasidium mompa totivirus 1-17]	40	1.42012	c1psvA	UNK; designed peptide; pda8d	80	13	37

## Sheet: Supp Data 3A
# putative orphan DNA methyltransferases identified in phage genomes.
											PHROG database				BLASTp against Viral RefSeq				Phyre2					PFAM-A				BLASTp against NR
Phage	NCBI prot ID	locus_tag	start	stop	frame	Length (bp)	Protein length (aa)	Significant Interproscan domains	Predicted Mtase type	Annotation	PHROGs Hit Accession	PHROG Annotation	Score	e-value	BLASTp Viral RefSeq Hit Accession	Annotation	Percent Identity	Percent Length Aligned	Phyre2 Hit Accession	Annotation	Percent Identity	Confidence	Coverage	Pfam-A Hit Accession	Annotation	Score	e-value	BLASTp nr Hit Accession	Annotation	Percent Identity	Percent Length Aligned	TIGRFAM Hit Accession	Annotation	Score	e-value
Desulfofustis_phage_MD01	WBK39767.1	DPMD01_46	34044	33475	-	570	190		C5 Mtase	DNA methyltransferase	757	DNA methyltransferase	168.5	3.91e-29	YP_009855005.1	DNA methyltransferase [Flavobacterium phage vB_FspS_mumin9-1]	44.076	42.6607	c3pt6B	; transferase/dna; dna (cytosine-5)-methyltransferase 1	18	91	100					DAJ83215.1	MAG TPA: Cytosine specific methyltransferase [Bacteriophage sp.]	80.43	96
Thiohalocapsa_phage_MD03	WBC28481.1	TPMD03_11	5537	4869	-	669	223	IPR029063		methyltransferase	15480	methyltransferase	23.5	0.783	YP_006988564.1	putative methyltransferase [Caulobacter phage CcrColossus]	36.364	20.7256	c3c6kC	; transferase; spermine synthase	25	73	99.8
Thiohalocapsa_phage_MD03	WBC28549.1	TPMD03_73	48714	48091	-	624	208	IPR029063	C5 Mtase	DNA methyltransferase	757	DNA methyltransferase	52.8	1.52e-06	YP_009614317.1	DNA methylase [Mycobacterium phage Send513]	29.218	31.9819	c4dkjA	; transferase/dna; cytosine-specific methyltransferase	25	75	100
Rhodobacteraceae_phage_MD05	WBC28416.1	RPMD05_34	10866	11873	+	1008	336	IPR029063 | IPR002941 |PF01555	N4 - N6 Mtase	DNA methyltransferase	67	DNA methyltransferase	63.7	1.17e-08	YP_004421762.1	DNA methylase [Synechococcus phage S-CBS3]	36.686	16.4454	c2zifB	; transferase; putative modification methylase	29	95	100	PF01555.21	DNA methylase	73.7	1.9e-20	WP_027628129.1	DNA methylase [[Clostridium] cellobioparum]	41.716	42.0896
Rhodobacteraceae_phage_MD05	WBC28442.1	RPMD05_58	19499	20494	+	996	332	IPR001525 | PF00145	C5 Mtase	DNA methyltransferase	116	DNA methyltransferase	110.7	5.59e-18	YP_009855490.1	DNA methyltransferase [Flavobacterium phage vB_FspS_tooticki6-1]	62.817	59.4668	c3pt9A	; transferase; dna (cytosine-5)-methyltransferase 1	25	93	100	PF00145.20	C-5 cytosine-specific DNA methylase	138.8	2.9e-40	YP_008241225.1	DNA methylase [Cellulophaga phage phi18:3]	57.423	61.9336	TIGR00675.1	DNA (cytosine-5-)-methyltransferase	120.7	2.3e-35
Rhodobacteraceae_phage_MD06	WBK39847.1	RPMD06_54	31548	31252	-	297	99			methyltransferase	29823		20.8	2.89	YP_009513008.1	ORF1ab polyprotein [Betacoronavirus Erinaceus/VMC/DEU/2012]	28.571	0.139858	c3hj7A	; ligase; trna(ile)-lysidine synthase	19	48	28.9					WP_036363856.1	methyltransferase [Moraxella bovoculi]	32.292	31.633
Rhodobacteraceae_phage_MD07	WBK39883.1	RPMD07_0	9155	42499	-	9153	3051	IPR029063| IPR001525 |PF13489	C5 Mtase	methyltransferase	22978		51.3	2.91e-06	YP_008061254.1	structural protein [Rhodococcus phage E3]	34.722	2.91373	c7f1eA	; transferase; trna n(3)-methylcytidine methyltransferase mettl6	21	5	97.6	PF13489.9	Methyltransferase domain	38.8	8.6e-10

## Sheet: Supp Data 3B
# Summary of the number of putative restriction sites in each phage for its hosts' restriction enzymes
Restriction enzyme							# restriction sites identified in phage genomes
Host	Type	Predicted recognition sequence	REBase ID	NCBI locus tag	NCBI_acc	NCBI ProtID	MD03	MD04	MD01	MD02	MD05	MD06	MD07
Thiohalocapsa PSB1	I	CAGNNNNNNNRTANYC | GRNTAYNNNNNNNCTG	TspPSB1ORFRP	N838_06650	CP050890.1	QQO53090	9	6
Thiohalocapsa PSB1	I	CCANNNNNNGTCA | TGACNNNNNNTGG	TspPSB1ORFVP	N838_31765	CP050890.1	QQO57250	2	19
Thiohalocapsa PSB1	I	GCANNNNNNTCAC | GTGANNNNNNTGC	TspPSB1ORFBP	N838_21055	CP050890.1	QQO55467	7	13
Thiohalocapsa PSB1	II	CTGCAG	TspPSB1IIP	N838_03095	CP050890.1	QQO52507	0	0
Thiohalocapsa PSB1	II	CCTNAGG	TspPSB1ORFFP	N838_27770	CP050890.1	QQO56600	2	4
Thiohalocapsa PSB1	II	CTCGAG	TspPSB1VP	N838_13760	CP050890.1	QQO54251	0	0
Thiohalocapsa PSB1	III	ACCCAG	TspPSB1ORFNP	N838_30920	CP050890.1	QQO57111	0	0
Desulfofustis SRB1	I	CCCNNNNNNTGCG| CGCANNNNNNGGG	DspSRB1IIP	JKP90_13450	JAEQMT010000038.1	MBL0380636.1			4	14
Desulfofustis SRB1	I	GCANNNNNNNGTTG	DspSRB1IIIP	JKP90_16225	JAEQMT010000038.1	MBL0381177.1			0	15
Desulfofustis SRB1	II	CCGCGG	DspSRB1ORFEP	JKP90_12075	JAEQMT010000038.1	MBL0380373.1			0	0
Desulfofustis SRB1	II	CTGCAG	DspSRB1I	JKP90_12635	JAEQMT010000038.1	MBL0380482.1			0	0
Rhodobacteraceae A2	I	GACNNNNNTTTC	RbaPBA2bIP	JKP97_17590	JAERIM010000109.1	MBL4543578.1					0	5	5
Rhodobacteraceae A2	I	CATNNNNNNNTCTC	RbaPBA2bIIP	JKP98_18325	JAERIP010000032.1	MBL4558302.1					3	8	7
# Complete list of putative restriction sites in each phage for its hosts' restriction enzymes (score, p-value and q-value were reported by FIMO)
Phage	Host Restriction Enzyme	Phage genome NCBI_acc	Start	Stop	Strand	Score	p-value	q-value	matched sequence
MD03	TspPSB1ORFBP	OP947165.1	19781	19793	-	13.497	3e-05	0.75	GCACCTTCTTCAC
MD03	TspPSB1ORFBP	OP947165.1	25961	25973	+	13.2424	4.48e-05	0.75	GCAACATCATCAC
MD03	TspPSB1ORFBP	OP947165.1	36807	36819	+	13.2424	4.48e-05	0.75	GCAGAAACTTCAC
MD03	TspPSB1ORFBP	OP947165.1	47962	47974	-	13.2424	4.48e-05	0.75	GCAGATACATCAC
MD03	TspPSB1ORFBP	OP947165.1	5742	5754	-	12.9879	5.2e-05	0.75	GCATTTACTTCAC
MD03	TspPSB1ORFBP	OP947165.1	36715	36727	-	12.9879	5.2e-05	0.75	GCAACATTTTCAC
MD03	TspPSB1ORFBP	OP947165.1	39100	39112	+	12.9879	5.2e-05	0.75	GCATTTGTATCAC
MD03	TspPSB1ORFFP	OP947165.1	48466	48472	+	11.8303	8.78e-05	1	CCTGAGG
MD03	TspPSB1ORFFP	OP947165.1	48466	48472	-	11.8303	8.78e-05	1	CCTCAGG
MD03	TspPSB1ORFRP	OP947165.1	18956	18971	-	13.6	1.44e-05	0.663	CAGGAGACTCATAGCC
MD03	TspPSB1ORFRP	OP947165.1	10573	10588	+	13.0788	4.36e-05	0.663	CAGGCTTCACATATTC
MD03	TspPSB1ORFRP	OP947165.1	11871	11886	+	12.8242	5.34e-05	0.663	CAGGTGCATAATAATC
MD03	TspPSB1ORFRP	OP947165.1	20509	20524	-	12.8242	5.34e-05	0.663	CAGCCAATGTATATTC
MD03	TspPSB1ORFRP	OP947165.1	49526	49541	-	12.8242	5.34e-05	0.663	CAGAGAGAACATATTC
MD03	TspPSB1ORFRP	OP947165.1	2091	2106	-	12.5818	5.51e-05	0.663	CAGATATTACATATCC
MD03	TspPSB1ORFRP	OP947165.1	25515	25530	+	12.5697	5.79e-05	0.663	CAGCTTTGTTATATTC
MD03	TspPSB1ORFRP	OP947165.1	30441	30456	-	12.5697	5.79e-05	0.663	CAGATAGAATATACTC
MD03	TspPSB1ORFRP	OP947165.1	32204	32219	-	12.3152	5.91e-05	0.663	CAGAATTTACATATTC
MD03	TspPSB1ORFVP	OP947165.1	40418	40430	+	13.2424	4.48e-05	1	CCATGTATGGTCA
MD03	TspPSB1ORFVP	OP947165.1	40415	40427	-	13.2424	4.48e-05	1	CCATACATGGTCA
MD04	TspPSB1ORFBP	OP947166.1	23656	23668	+	13.7515	1.37e-05	0.456	GCAAGACCGTCAC
MD04	TspPSB1ORFVP	OP947166.1	3334	3346	+	13.7515	1.37e-05	0.334	CCACAAGGGGTCA
MD04	TspPSB1ORFRP	OP947166.1	11540	11555	+	13.6	1.44e-05	0.566	CAGCATTCCCATAGCC
MD04	TspPSB1ORFRP	OP947166.1	22351	22366	-	13.6	1.44e-05	0.566	CAGTGCCGTAATAGCC
MD04	TspPSB1ORFRP	OP947166.1	4051	4066	+	13.3455	2.64e-05	0.695	CAGACGTACTATACCC
MD04	TspPSB1ORFBP	OP947166.1	19054	19066	-	13.497	3e-05	0.456	GCATCTTCGTCAC
MD04	TspPSB1ORFBP	OP947166.1	31478	31490	-	13.497	3e-05	0.456	GCAAGGAGATCAC
MD04	TspPSB1ORFVP	OP947166.1	15455	15467	-	13.497	3e-05	0.334	CCATCTTGGGTCA
MD04	TspPSB1ORFVP	OP947166.1	26241	26253	+	13.2424	4.48e-05	0.334	CCATTCATCGTCA
MD04	TspPSB1ORFBP	OP947166.1	10307	10319	+	9.03636	5.7e-05	0.456	GCACCGGCGACAC
MD04	TspPSB1ORFBP	OP947166.1	31659	31671	+	9.03636	5.7e-05	0.456	GCTCGGCCGTCAC
MD04	TspPSB1ORFVP	OP947166.1	1883	1895	+	9.03636	5.7e-05	0.334	CCACCCCCGGCCA
MD04	TspPSB1ORFVP	OP947166.1	3299	3311	+	9.03636	5.7e-05	0.334	CCACCGGGGGACA
MD04	TspPSB1ORFVP	OP947166.1	23000	23012	-	9.03636	5.7e-05	0.334	CCCGCCGCGGTCA
MD04	TspPSB1ORFVP	OP947166.1	29365	29377	+	9.03636	5.7e-05	0.334	CCAGCCGGGGTCG
MD04	TspPSB1ORFRP	OP947166.1	30959	30974	+	9.33333	7.47e-05	1	CAGGCCATCTCTAGCC
MD04	TspPSB1ORFRP	OP947166.1	2912	2927	+	9.15152	8.09e-05	1	CAGCGACCCGGTCGCC
MD04	TspPSB1ORFBP	OP947166.1	1299	1311	+	8.78182	8.3e-05	0.456	GCAAGGCGGGCAC
MD04	TspPSB1ORFBP	OP947166.1	2940	2952	-	8.78182	8.3e-05	0.456	GCATGCCCCGCAC
MD04	TspPSB1ORFBP	OP947166.1	14911	14923	-	8.78182	8.3e-05	0.456	GCACCCCGATCCC
MD04	TspPSB1ORFBP	OP947166.1	16966	16978	+	8.78182	8.3e-05	0.456	GCACGGCACTCGC
MD04	TspPSB1ORFBP	OP947166.1	24903	24915	-	8.78182	8.3e-05	0.456	GCAGGGCCTGCAC
MD04	TspPSB1ORFBP	OP947166.1	25920	25932	-	8.78182	8.3e-05	0.456	GCAACCGGGTCGC
MD04	TspPSB1ORFBP	OP947166.1	33456	33468	-	8.78182	8.3e-05	0.456	GCCCGGCGATCAC
MD04	TspPSB1ORFBP	OP947166.1	34683	34695	-	8.78182	8.3e-05	0.456	GCATCCGCGGCAC
MD04	TspPSB1ORFVP	OP947166.1	1535	1547	+	8.78182	8.3e-05	0.334	CCAGAGGCGGACA
MD04	TspPSB1ORFVP	OP947166.1	4737	4749	-	8.78182	8.3e-05	0.334	CCACTGCCCGCCA
MD04	TspPSB1ORFVP	OP947166.1	16729	16741	-	8.78182	8.3e-05	0.334	CCAACCCCGGTCC
MD04	TspPSB1ORFVP	OP947166.1	16785	16797	+	8.78182	8.3e-05	0.334	CCAACGCCGGTCT
MD04	TspPSB1ORFVP	OP947166.1	23734	23746	-	8.78182	8.3e-05	0.334	CCACCGTGGGACA
MD04	TspPSB1ORFVP	OP947166.1	29926	29938	-	8.78182	8.3e-05	0.334	CCTGGGACGGTCA
MD04	TspPSB1ORFVP	OP947166.1	36662	36674	-	8.78182	8.3e-05	0.334	CCAGCGGTCGACA
MD04	TspPSB1ORFVP	OP947166.1	37455	37467	+	8.78182	8.3e-05	0.334	CCACCAGGGGTCT
MD04	TspPSB1ORFVP	OP947166.1	38034	38046	-	8.78182	8.3e-05	0.334	CCATGCGGCGGCA
MD04	TspPSB1ORFFP	OP947166.1	13367	13373	+	11.8303	8.78e-05	1	CCTCAGG
MD04	TspPSB1ORFFP	OP947166.1	13367	13373	-	11.8303	8.78e-05	1	CCTGAGG
MD04	TspPSB1ORFFP	OP947166.1	16044	16050	+	11.8303	8.78e-05	1	CCTCAGG
MD04	TspPSB1ORFFP	OP947166.1	16044	16050	-	11.8303	8.78e-05	1	CCTGAGG
MD04	TspPSB1ORFVP	OP947166.1	17875	17887	-	8.75758	8.92e-05	0.334	ACACGCGGGGTCA
MD04	TspPSB1ORFVP	OP947166.1	35024	35036	-	8.75758	8.92e-05	0.334	TCACCCCGCGTCA
MD04	TspPSB1ORFVP	OP947166.1	38938	38950	+	8.75758	8.92e-05	0.334	TCACCGCGGGTCA
MD04	TspPSB1ORFRP	OP947166.1	8136	8151	-	9.07879	9.55e-05	1	CAGAGTCCTTGTAGAC
MD01	DspSRB1IIP	OP947158.1	17814	17826	-	13.5455	3.51e-05	1	CCCTGAATTTGCG
MD01	DspSRB1IIP	OP947158.1	4269	4281	+	9.08485	6.68e-05	1	CCCGAGGCTCGCG
MD01	DspSRB1IIP	OP947158.1	35502	35514	+	9.08485	6.68e-05	1	CCCCAGCCAAGCG
MD01	DspSRB1IIP	OP947158.1	42574	42586	-	9.08485	6.68e-05	1	CCCTGGTCGGGCG
MD02	DspSRB1IIIP	OP947159.1	42286	42299	+	14.1394	1.93e-06	0.151	GCAGTGCGCCGTTG
MD02	DspSRB1IIP	OP947159.1	24737	24749	-	14.5636	2.52e-06	0.179	CCCCGCCCTTGCG
MD02	DspSRB1IIIP	OP947159.1	31192	31205	+	13.8848	8.24e-06	0.322	GCACAGGCGAGTTG
MD02	DspSRB1IIP	OP947159.1	19282	19294	-	14.0545	2.02e-05	0.338	CCCGGGATATGCG
MD02	DspSRB1IIP	OP947159.1	40844	40856	+	14.0545	2.02e-05	0.338	CCCACAGGATGCG
MD02	DspSRB1IIIP	OP947159.1	8827	8840	-	13.6303	2.1e-05	0.329	GCACTGATCCGTTG
MD02	DspSRB1IIIP	OP947159.1	13464	13477	-	13.6303	2.1e-05	0.329	GCAACTGTGCGTTG
MD02	DspSRB1IIIP	OP947159.1	42430	42443	+	13.6303	2.1e-05	0.329	GCACGATAGGGTTG
MD02	DspSRB1IIP	OP947159.1	45958	45970	-	13.8	3.02e-05	0.338	CCCAAACTGTGCG
MD02	DspSRB1IIIP	OP947159.1	1225	1238	-	13.3758	3.66e-05	0.358	GCATGATTGCGTTG
MD02	DspSRB1IIIP	OP947159.1	24693	24706	+	13.3758	3.66e-05	0.358	GCATTCCAACGTTG
MD02	DspSRB1IIIP	OP947159.1	32623	32636	+	13.3758	3.66e-05	0.358	GCATGAAGTCGTTG
MD02	DspSRB1IIP	OP947159.1	28129	28141	+	9.31515	4.89e-05	0.338	CCCCGCCGCTGCT
MD02	DspSRB1IIP	OP947159.1	28684	28696	+	9.31515	4.89e-05	0.338	CCTCCCGGGTGCG
MD02	DspSRB1IIIP	OP947159.1	15129	15142	+	9.1697	5.51e-05	0.373	GCAGCGGGCCGATG
MD02	DspSRB1IIP	OP947159.1	5396	5408	+	9.08485	6.68e-05	0.338	CCCGTTGGGGGCG
MD02	DspSRB1IIP	OP947159.1	5485	5497	-	9.08485	6.68e-05	0.338	CCCGAGGAGGGCG
MD02	DspSRB1IIP	OP947159.1	9048	9060	-	9.08485	6.68e-05	0.338	CCCATGGGCCGCG
MD02	DspSRB1IIP	OP947159.1	16165	16177	-	9.08485	6.68e-05	0.338	CCCGTGGCAAGCG
MD02	DspSRB1IIP	OP947159.1	16835	16847	-	9.08485	6.68e-05	0.338	CCCTGCCACAGCG
MD02	DspSRB1IIP	OP947159.1	22903	22915	+	9.08485	6.68e-05	0.338	CCCCTACGCCGCG
MD02	DspSRB1IIP	OP947159.1	25787	25799	+	9.08485	6.68e-05	0.338	CCCCTTGCCGGCG
MD02	DspSRB1IIP	OP947159.1	31809	31821	-	9.08485	6.68e-05	0.338	CCCGTGACCCGCG
MD02	DspSRB1IIIP	OP947159.1	7083	7096	-	8.91515	6.88e-05	0.373	GCATCCGGCGGATG
MD02	DspSRB1IIIP	OP947159.1	25793	25806	+	8.91515	6.88e-05	0.373	GCCGGCGGTCGTTG
MD02	DspSRB1IIIP	OP947159.1	28006	28019	-	8.91515	6.88e-05	0.373	GCGTGCCGCGGTTG
MD02	DspSRB1IIIP	OP947159.1	29596	29609	+	8.91515	6.88e-05	0.373	GCCGCCGAGCGTTG
MD02	DspSRB1IIIP	OP947159.1	29956	29969	-	8.89091	7.15e-05	0.373	GAACCGGGCCGTTG
MD02	DspSRB1IIIP	OP947159.1	37886	37899	+	8.89091	7.15e-05	0.373	GGAGGGGGGCGTTG
MD05	RbaPBA2bIIP	OP947161.1	6382	6395	-	13.3515	2.56e-05	1	CATACCCGAATCTC
MD05	RbaPBA2bIIP	OP947161.1	18052	18065	-	12.5879	6.41e-05	1	CATCAATATTTCTC
MD05	RbaPBA2bIIP	OP947161.1	43235	43248	-	12.5879	6.41e-05	1	CATTTCAATATCTC
MD06	RbaPBA2bIIP	OP947162.1	2151	2164	-	13.6061	1e-05	0.444	CATGCCTGGTTCTC
MD06	RbaPBA2bIIP	OP947162.1	5471	5484	+	13.6061	1e-05	0.444	CATACCAGCCTCTC
MD06	RbaPBA2bIIP	OP947162.1	23973	23986	+	13.3515	2.56e-05	0.755	CATAGCTTCGTCTC
MD06	RbaPBA2bIIP	OP947162.1	2352	2365	-	13.097	4.46e-05	0.789	CATGTGGAAATCTC
MD06	RbaPBA2bIIP	OP947162.1	41725	41738	-	13.097	4.46e-05	0.789	CATGTGCAAATCTC
MD06	RbaPBA2bIIP	OP947162.1	41354	41367	+	12.8424	5.85e-05	0.81	CATTGCTAAATCTC
MD06	RbaPBA2bIIP	OP947162.1	6703	6716	+	12.5879	6.41e-05	0.81	CATCTTTTTTTCTC
MD06	RbaPBA2bIIP	OP947162.1	8682	8695	+	8.63636	8.99e-05	0.994	CAAGTGCCCGTCTC
MD06	RbaPBA2bIP	OP947162.1	15059	15070	-	13.3394	2.66e-05	1	GACCGGATTTTC
MD06	RbaPBA2bIP	OP947162.1	27137	27148	-	13.3394	2.66e-05	1	GACCACACTTTC
MD06	RbaPBA2bIP	OP947162.1	4393	4404	-	13.0848	4.85e-05	1	GACAAACCTTTC
MD06	RbaPBA2bIP	OP947162.1	40362	40373	+	13.0848	4.85e-05	1	GACTGCTATTTC
MD06	RbaPBA2bIP	OP947162.1	19897	19908	-	12.8303	6.19e-05	1	GACTACTATTTC
MD07	RbaPBA2bIIP	OP947163.1	40652	40665	-	13.097	4.46e-05	1	CATTGAGACTTCTC
MD07	RbaPBA2bIIP	OP947163.1	29409	29422	+	12.8424	5.85e-05	1	CATTGCTTTTTCTC
MD07	RbaPBA2bIIP	OP947163.1	23856	23869	+	8.63636	8.99e-05	1	CGTCCTGGGGTCTC
MD07	RbaPBA2bIIP	OP947163.1	25127	25140	+	8.63636	8.99e-05	1	CATTCCCCGGCCTC
MD07	RbaPBA2bIIP	OP947163.1	32040	32053	-	8.63636	8.99e-05	1	CATGGCCGGACCTC
MD07	RbaPBA2bIIP	OP947163.1	32141	32154	+	8.63636	8.99e-05	1	CATCCCAGGGACTC
MD07	RbaPBA2bIP	OP947163.1	22070	22081	+	13.5939	8.6e-06	0.694	GACGGGTCTTTC
MD07	RbaPBA2bIP	OP947163.1	23176	23187	-	13.0848	4.85e-05	0.898	GACGAAGATTTC
MD07	RbaPBA2bIP	OP947163.1	34147	34158	-	12.5758	6.51e-05	0.898	GACAAATATTTC
MD07	RbaPBA2bIP	OP947163.1	10370	10381	-	8.62424	7.79e-05	0.898	GACCGCCGGTTC
MD07	RbaPBA2bIP	OP947163.1	28080	28091	-	8.62424	7.79e-05	0.898	GTCCGGGCTTTC
MD07	RbaPBA2bIP	OP947163.1	35148	35159	+	8.62424	7.79e-05	0.898	GACCCGCCCTTC
MD07	RbaPBA2bIP	OP947163.1	40800	40811	-	8.62424	7.79e-05	0.898	GACCGCGCTGTC

## Sheet: Supp Data 4A
#vConTACT network table
Source	Target	Strength
Achromobacter phage JWX	Achromobacter phage 83-24	149.778
Achromobacter phage phiAxp-1	Achromobacter phage 83-24	21.8582
Acinetobacter phage IMEAB3	Achromobacter phage 83-24	9.45304
Acinetobacter phage Loki	Achromobacter phage 83-24	9.86586
Alphaproteobacteria virus phiJl001	Achromobacter phage 83-24	10.0734
Bordetella phage CN1	Achromobacter phage 83-24	10.6065
Bordetella phage CN2	Achromobacter phage 83-24	10.5039
Bordetella phage FP1	Achromobacter phage 83-24	10.5549
Bordetella phage MW2	Achromobacter phage 83-24	10.5549
Burkholderia phage BcepGomr	Achromobacter phage 83-24	26.2039
Burkholderia phage vB_BceS_KL1	Achromobacter phage 83-24	12.1114
Paracoccus phage vB_PmaS-R3	Achromobacter phage 83-24	7.30775
Pseudomonas phage 73	Achromobacter phage 83-24	12.3483
Pseudomonas phage LKO4	Achromobacter phage 83-24	10.1189
Pseudomonas phage M6	Achromobacter phage 83-24	10.3066
Pseudomonas phage MP1412	Achromobacter phage 83-24	10.7118
Pseudomonas phage NP1	Achromobacter phage 83-24	1.78364
Pseudomonas phage PAE1	Achromobacter phage 83-24	10.165
Pseudomonas phage PMBT14	Achromobacter phage 83-24	3.87176
Pseudomonas phage PaMx11	Achromobacter phage 83-24	1.58362
Pseudomonas phage PaMx25	Achromobacter phage 83-24	1.78364
Pseudomonas phage PaMx28	Achromobacter phage 83-24	13.3147
Pseudomonas phage PaMx42	Achromobacter phage 83-24	12.0355
Pseudomonas phage PaMx74	Achromobacter phage 83-24	13.2527
Pseudomonas phage ZC01	Achromobacter phage 83-24	1.69561
Pseudomonas phage vB_Pae-Kakheti25	Achromobacter phage 83-24	11.8881
Pseudomonas phage vB_PaeS_PAO1_Ab18	Achromobacter phage 83-24	1.72455
Pseudomonas phage vB_PaeS_PAO1_Ab19	Achromobacter phage 83-24	1.66706
Pseudomonas phage vB_PaeS_SCH_Ab26	Achromobacter phage 83-24	12.3483
Pseudomonas virus Yua	Achromobacter phage 83-24	10.7118
Rhodobacter phage RcSpartan	Achromobacter phage 83-24	9.20298
Rhodobacter phage RcTitan	Achromobacter phage 83-24	9.20298
Roseobacter phage RDJL Phi 1	Achromobacter phage 83-24	14.9872
Roseobacter phage RDJL Phi 2	Achromobacter phage 83-24	15.6741
Stenotrophomonas phage vB_SmaS-DLP_2	Achromobacter phage 83-24	11.8881
Xanthomonas phage Bosa	Achromobacter phage 83-24	12.9558
Xanthomonas phage Xoo-sp2	Achromobacter phage 83-24	13.0136
Achromobacter phage phiAxp-3	Achromobacter phage JWAlpha	182.444
Achromobacter phage vB_AxyP_19-32_Axy04	Achromobacter phage JWAlpha	166.332
Achromobacter phage vB_AxyP_19-32_Axy10	Achromobacter phage JWAlpha	160.756
Achromobacter phage vB_AxyP_19-32_Axy11	Achromobacter phage JWAlpha	154.168
Achromobacter phage vB_AxyP_19-32_Axy12	Achromobacter phage JWAlpha	165.174
Achromobacter phage vB_AxyP_19-32_Axy24	Achromobacter phage JWAlpha	165.174
Agrobacterium phage OLIVR1	Achromobacter phage JWAlpha	73.1659
Delftia phage RG-2014	Achromobacter phage JWAlpha	68.0085
Dinoroseobacter phage DFL12phi1	Achromobacter phage JWAlpha	27.2629
Dinoroseobacter phage DS-1410Ws-06	Achromobacter phage JWAlpha	25.6311
Enterobacter phage EcP1	Achromobacter phage JWAlpha	15.8867
Erwinia phage Ea9-2	Achromobacter phage JWAlpha	84.8367
Erwinia phage phiEaP8	Achromobacter phage JWAlpha	95.3707
Erwinia phage vB_EamP-S6	Achromobacter phage JWAlpha	37.073
Erwinia phage vB_EamP_Frozen	Achromobacter phage JWAlpha	85.2893
Escherichia phage Bp4	Achromobacter phage JWAlpha	75.7398
Escherichia phage EC1-UPM	Achromobacter phage JWAlpha	81.9765
Escherichia phage ECBP1	Achromobacter phage JWAlpha	81.4707
Escherichia phage IME11	Achromobacter phage JWAlpha	79.3821
Escherichia phage N4	Achromobacter phage JWAlpha	94.0024
Escherichia phage Pollock	Achromobacter phage JWAlpha	6.54425
Escherichia phage vB_EcoP_G7C	Achromobacter phage JWAlpha	82.2359
Escherichia phage vB_EcoP_PhAPEC5	Achromobacter phage JWAlpha	81.224
Escherichia phage vB_EcoP_PhAPEC7	Achromobacter phage JWAlpha	81.224
Klebsiella phage KP8	Achromobacter phage JWAlpha	87.2447
Klebsiella phage KpCHEMY26	Achromobacter phage JWAlpha	6.71787
Klebsiella phage Pylas	Achromobacter phage JWAlpha	8.33927
Klebsiella phage vB_KpnP_P184	Achromobacter phage JWAlpha	2.04611
Pectobacterium phage Nepra	Achromobacter phage JWAlpha	4.24246
Pectobacterium phage phiA41	Achromobacter phage JWAlpha	4.07793
Pectobacterium phage vB_PatP_CB1	Achromobacter phage JWAlpha	4.07793
Pectobacterium phage vB_PatP_CB4	Achromobacter phage JWAlpha	3.98341
Pseudomonas phage DL64	Achromobacter phage JWAlpha	4.31091
Pseudomonas phage LIT1	Achromobacter phage JWAlpha	4.31091
Pseudomonas phage Littlefix	Achromobacter phage JWAlpha	6.14531
Pseudomonas phage PA26	Achromobacter phage JWAlpha	4.38096
Pseudomonas phage PEV2	Achromobacter phage JWAlpha	4.20882
Pseudomonas phage Pa2	Achromobacter phage JWAlpha	4.14266
Pseudomonas phage YH30	Achromobacter phage JWAlpha	4.4527
Pseudomonas phage YH6	Achromobacter phage JWAlpha	4.31091
Pseudomonas phage ZC03	Achromobacter phage JWAlpha	48.4833
Pseudomonas phage ZC08	Achromobacter phage JWAlpha	48.7874
Pseudomonas phage Zuri	Achromobacter phage JWAlpha	90.1076
Pseudomonas phage inbricus	Achromobacter phage JWAlpha	137.953
Pseudomonas phage vB_PaeP_C2-10_Ab09	Achromobacter phage JWAlpha	2.56602
Pseudomonas phage vB_PaeP_MAG4	Achromobacter phage JWAlpha	4.17556
Roseobacter phage RD-1410W1-01	Achromobacter phage JWAlpha	23.1322
Roseovarius Plymouth podovirus 1	Achromobacter phage JWAlpha	24.3558
Ruegeria phage vB_RpoP-V12	Achromobacter phage JWAlpha	22.4275
Ruegeria phage vB_RpoP-V13	Achromobacter phage JWAlpha	20.504
Salmonella phage FSL SP-058	Achromobacter phage JWAlpha	6.50219
Salmonella phage FSL SP-076	Achromobacter phage JWAlpha	6.67363
Salmonella phage vB_SalP_TR2	Achromobacter phage JWAlpha	8.20916
Shigella phage pSb-1	Achromobacter phage JWAlpha	76.9786
Silicibacter phage DSS3phi2	Achromobacter phage JWAlpha	25.242
Sinorhizobium phage ort11	Achromobacter phage JWAlpha	79.9482
Stenotrophomonas phage Pokken	Achromobacter phage JWAlpha	94.4262
Sulfitobacter phage EE36phi1	Achromobacter phage JWAlpha	25.4338
Sulfitobacter phage phiCB2047-B	Achromobacter phage JWAlpha	23.3211
Vibrio phage 1.169.O._10N.261.52.B1	Achromobacter phage JWAlpha	2.50273
Vibrio phage 1.188.A._10N.286.51.A6	Achromobacter phage JWAlpha	4.4527
Vibrio phage 1.224.A._10N.261.48.B1	Achromobacter phage JWAlpha	2.50273
Vibrio phage 1.238.A._10N.261.52.F10	Achromobacter phage JWAlpha	6.22145
Vibrio phage 1.245.O._10N.261.54.C7	Achromobacter phage JWAlpha	6.18317
Vibrio phage 1.261.O._10N.286.51.A7	Achromobacter phage JWAlpha	2.59827
Vibrio phage phi50-12	Achromobacter phage JWAlpha	2.04611
Vibrio virus vB_VspP_SBP1	Achromobacter phage JWAlpha	1.77391
Xanthomonas phage RiverRider	Achromobacter phage JWAlpha	88.8737
Caulobacter phage Seuss	Achromobacter phage JWF	33.8617
Achromobacter phage 83-24	Achromobacter phage JWX	149.778
Achromobacter phage phiAxp-1	Achromobacter phage JWX	21.2725
Acinetobacter phage IMEAB3	Achromobacter phage JWX	9.10892
Acinetobacter phage Loki	Achromobacter phage JWX	9.52159
Alphaproteobacteria virus phiJl001	Achromobacter phage JWX	9.68351
Bordetella phage CN1	Achromobacter phage JWX	10.2163
Bordetella phage CN2	Achromobacter phage JWX	10.1138
Bordetella phage FP1	Achromobacter phage JWX	10.1647
Bordetella phage MW2	Achromobacter phage JWX	10.1647
Burkholderia phage BcepGomr	Achromobacter phage JWX	22.8805
Burkholderia phage vB_BceS_KL1	Achromobacter phage JWX	11.7206
Paracoccus phage vB_PmaS-R3	Achromobacter phage JWX	7.00926
Pseudomonas phage 73	Achromobacter phage JWX	11.9575
Pseudomonas phage LKO4	Achromobacter phage JWX	9.72903
Pseudomonas phage M6	Achromobacter phage JWX	9.91664
Pseudomonas phage MP1412	Achromobacter phage JWX	10.3216
Pseudomonas phage NP1	Achromobacter phage JWX	1.57483
Pseudomonas phage PAE1	Achromobacter phage JWX	9.77508
Pseudomonas phage PMBT14	Achromobacter phage JWX	3.61882
Pseudomonas phage PaMx11	Achromobacter phage JWX	1.37497
Pseudomonas phage PaMx25	Achromobacter phage JWX	1.57483
Pseudomonas phage PaMx28	Achromobacter phage JWX	12.877
Pseudomonas phage PaMx42	Achromobacter phage JWX	11.6447
Pseudomonas phage PaMx74	Achromobacter phage JWX	12.8151
Pseudomonas phage ZC01	Achromobacter phage JWX	1.48688
Pseudomonas phage vB_Pae-Kakheti25	Achromobacter phage JWX	11.4974
Pseudomonas phage vB_PaeS_PAO1_Ab18	Achromobacter phage JWX	1.51579
Pseudomonas phage vB_PaeS_PAO1_Ab19	Achromobacter phage JWX	1.45835
Pseudomonas phage vB_PaeS_SCH_Ab26	Achromobacter phage JWX	11.9575
Pseudomonas virus Yua	Achromobacter phage JWX	10.3216
Rhodobacter phage RcSpartan	Achromobacter phage JWX	8.85895
Rhodobacter phage RcTitan	Achromobacter phage JWX	8.85895
Roseobacter phage RDJL Phi 1	Achromobacter phage JWX	14.5015
Roseobacter phage RDJL Phi 2	Achromobacter phage JWX	15.1881
Stenotrophomonas phage vB_SmaS-DLP_2	Achromobacter phage JWX	11.4974
Xanthomonas phage Bosa	Achromobacter phage JWX	12.5182
Xanthomonas phage Xoo-sp2	Achromobacter phage JWX	12.576
Aurantimonas phage AmM-1	Achromobacter phage Mano	1.89727
Bordetella phage vB_BbrM_PHB04	Achromobacter phage Mano	10.7454
Burkholderia phage Mica	Achromobacter phage Mano	99.6953
Burkholderia phage ST79	Achromobacter phage Mano	2.59768
Enterobacter phage Arya	Achromobacter phage Mano	80.9609
Escherichia phage vB_EcoM-ep3	Achromobacter phage Mano	80.959
Escherichia phage vB_EcoM_ECO1230-10	Achromobacter phage Mano	82.66
Escherichia phage vB_EcoM_ECOO78	Achromobacter phage Mano	79.1031
Halomonas phage phiHAP-1	Achromobacter phage Mano	10.0757
Mannheimia phage vB_MhM_1127AP1	Achromobacter phage Mano	2.4639
Mannheimia phage vB_MhM_587AP1	Achromobacter phage Mano	2.50757
Mannheimia virus PHL101	Achromobacter phage Mano	4.92997
Pseudomonas phage Dobby	Achromobacter phage Mano	2.59768
Pseudomonas phage PPpW-3	Achromobacter phage Mano	93.4953
Pseudomonas phage Persinger	Achromobacter phage Mano	94.5469
Pseudomonas phage vB_Pae_BR319a	Achromobacter phage Mano	2.7901
Pseudomonas virus phiCTX	Achromobacter phage Mano	2.69174
Ralstonia phage RSY1	Achromobacter phage Mano	4.92997
Ralstonia phage RsoM1USA	Achromobacter phage Mano	4.61474
Ralstonia phage phiRSP	Achromobacter phage Mano	42.2232
Ralstonia virus RSA1	Achromobacter phage Mano	2.50757
Stenotrophomonas phage Smp131	Achromobacter phage Mano	2.74036
Vibrio phage VHML	Achromobacter phage Mano	11.7608
Vibrio phage VP585	Achromobacter phage Mano	11.6878
Vibrio phage VP882	Achromobacter phage Mano	10.8461
Vibrio phage vB_VpaM_MAR	Achromobacter phage Mano	11.4088
Xanthomonas phage FoX1	Achromobacter phage Mano	66.2747
Xanthomonas phage FoX2	Achromobacter phage Mano	69.2675
Xanthomonas phage FoX3	Achromobacter phage Mano	69.8795
Xanthomonas phage FoX5	Achromobacter phage Mano	66.2747
Burkholderia phage BcepSaruman	Achromobacter phage Motura	108.284
Burkholderia phage BcepSauron	Achromobacter phage Motura	108.196
Dickeya phage vB_DsoM_AD1	Achromobacter phage Motura	4.53398
Dickeya phage vB_DsoM_JA11	Achromobacter phage Motura	3.56686
Dickeya phage vB_DsoM_JA29	Achromobacter phage Motura	3.62084
Erwinia phage vB_EamM_Alexandra	Achromobacter phage Motura	4.25983
Erwinia phage vB_EamM_Y3	Achromobacter phage Motura	4.47807
Erwinia phage vB_EamM_Yoloswag	Achromobacter phage Motura	4.47807
Pseudomonas phage Lu11	Achromobacter phage Motura	9.16349
Pseudomonas phage PaBG	Achromobacter phage Motura	9.64834
Ralstonia phage phiRSL1	Achromobacter phage Motura	139.661
Achromobacter phage 83-24	Achromobacter phage phiAxp-1	21.8582
Achromobacter phage JWX	Achromobacter phage phiAxp-1	21.2725
Acinetobacter phage IMEAB3	Achromobacter phage phiAxp-1	45.6814
Acinetobacter phage Loki	Achromobacter phage phiAxp-1	50.1505
Alphaproteobacteria virus phiJl001	Achromobacter phage phiAxp-1	1.24447
Bordetella phage CN1	Achromobacter phage phiAxp-1	3.63857
Bordetella phage CN2	Achromobacter phage phiAxp-1	3.57175
Bordetella phage FP1	Achromobacter phage phiAxp-1	3.60495
Bordetella phage MW2	Achromobacter phage phiAxp-1	3.60495
Burkholderia phage BcepGomr	Achromobacter phage phiAxp-1	28.5542
Burkholderia phage vB_BceS_KL1	Achromobacter phage phiAxp-1	49.2304
Paracoccus phage vB_PmaS-R3	Achromobacter phage phiAxp-1	31.4658
Pseudomonas phage 73	Achromobacter phage phiAxp-1	49.9118
Pseudomonas phage LKO4	Achromobacter phage phiAxp-1	3.32062
Pseudomonas phage M6	Achromobacter phage phiAxp-1	3.44312
Pseudomonas phage MP1412	Achromobacter phage phiAxp-1	3.70717
Pseudomonas phage NP1	Achromobacter phage phiAxp-1	10.6753
Pseudomonas phage PAE1	Achromobacter phage phiAxp-1	3.3507
Pseudomonas phage PaMx25	Achromobacter phage phiAxp-1	10.6753
Pseudomonas phage PaMx42	Achromobacter phage phiAxp-1	49.0138
Pseudomonas phage vB_Pae-Kakheti25	Achromobacter phage phiAxp-1	48.5953
Pseudomonas phage vB_PaeS_SCH_Ab26	Achromobacter phage phiAxp-1	46.7261
Pseudomonas virus Yua	Achromobacter phage phiAxp-1	3.70717
Rhodobacter phage RcSpartan	Achromobacter phage phiAxp-1	38.8987
Rhodobacter phage RcTitan	Achromobacter phage phiAxp-1	38.8987
Salmonella phage ZCSE2	Achromobacter phage phiAxp-1	1.56015
Salmonella phage yarpen	Achromobacter phage phiAxp-1	1.83189
Stenotrophomonas phage vB_SmaS-DLP_2	Achromobacter phage phiAxp-1	48.5953
Achromobacter phage vB_AchrS_AchV4	Achromobacter phage phiAxp-2	33.2904
Aeromonas phage BUCT551	Achromobacter phage phiAxp-2	28.9573
Aeromonas phage LAh_7	Achromobacter phage phiAxp-2	28.846
Aeromonas phage vB_AhyS-A18P4	Achromobacter phage phiAxp-2	26.4729
Bacteriophage Phobos	Achromobacter phage phiAxp-2	14.8782
Burkholderia phage BcepNazgul	Achromobacter phage phiAxp-2	34.3805
Burkholderia phage vB_BceS_AH2	Achromobacter phage phiAxp-2	44.6532
Cronobacter phage JC01	Achromobacter phage phiAxp-2	23.6256
Enterobacter phage Enc34	Achromobacter phage phiAxp-2	23.2583
Enterobacter phage KNP7	Achromobacter phage phiAxp-2	23.8173
Erwinia phage pEp_SNUABM_08	Achromobacter phage phiAxp-2	25.8629
Escherichia phage E21	Achromobacter phage phiAxp-2	22.2846
Escherichia phage Utah	Achromobacter phage phiAxp-2	23.9154
Klebsiella phage KPN N137	Achromobacter phage phiAxp-2	28.4169
Klebsiella phage KPN N98	Achromobacter phage phiAxp-2	28.4169
Klebsiella phage KPN U2874	Achromobacter phage phiAxp-2	28.3134
Klebsiella phage Seifer	Achromobacter phage phiAxp-2	28.1109
Klebsiella phage Soft	Achromobacter phage phiAxp-2	27.6277
Klebsiella phage YMC16/01/N133_KPN_BP	Achromobacter phage phiAxp-2	14.3346
Loktanella phage pCB2051-A	Achromobacter phage phiAxp-2	13.9138
Pectobacterium phage MA11	Achromobacter phage phiAxp-2	31.8369
Pectobacterium phage MA12	Achromobacter phage phiAxp-2	23.118
Proteus phage ASh-2020a	Achromobacter phage phiAxp-2	21.8751
Proteus phage P16-2532	Achromobacter phage phiAxp-2	17.9271
Proteus phage PM87	Achromobacter phage phiAxp-2	23.0762
Proteus phage Saba	Achromobacter phage phiAxp-2	21.1312
Proteus phage pPM_01	Achromobacter phage phiAxp-2	21.6803
Providencia phage Kokobel1	Achromobacter phage phiAxp-2	21.6803
Providencia phage Redjac	Achromobacter phage phiAxp-2	17.1609
Providencia phage vB_PreS-PibeRecoleta	Achromobacter phage phiAxp-2	23.9154
Providencia phage vB_PreS-Stilesk	Achromobacter phage phiAxp-2	23.9154
Pseudomonas phage PspYZU01	Achromobacter phage phiAxp-2	14.5599
Pseudomonas phage vB_Pae-SS2019XI	Achromobacter phage phiAxp-2	33.1778
Ruegeria phage DSS3-P1	Achromobacter phage phiAxp-2	18.2161
Ruegeria phage vB_RpoS-V11	Achromobacter phage phiAxp-2	18.2161
Ruegeria phage vB_RpoS-V16	Achromobacter phage phiAxp-2	18.1424
Ruegeria phage vB_RpoS-V18	Achromobacter phage phiAxp-2	18.2161
Ruegeria phage vB_RpoS-V7	Achromobacter phage phiAxp-2	18.0697
Salmonella phage 118970_sal1	Achromobacter phage phiAxp-2	24.1161
Salmonella phage 35	Achromobacter phage phiAxp-2	19.9444
Salmonella phage 37	Achromobacter phage phiAxp-2	21.3425
Salmonella phage BP12C	Achromobacter phage phiAxp-2	23.6256
Salmonella phage BSPM4	Achromobacter phage phiAxp-2	23.4393
Salmonella phage KFS-SE1	Achromobacter phage phiAxp-2	23.9154
Salmonella phage KNP6	Achromobacter phage phiAxp-2	23.8173
Salmonella phage SAP012	Achromobacter phage phiAxp-2	24.015
Salmonella phage SPN19	Achromobacter phage phiAxp-2	24.015
Salmonella phage ST-101	Achromobacter phage phiAxp-2	21.2193
Salmonella phage ST-118	Achromobacter phage phiAxp-2	23.5318
Salmonella phage ST-374	Achromobacter phage phiAxp-2	23.6256
Salmonella phage SeWh-1	Achromobacter phage phiAxp-2	24.2189
Salmonella phage SeZq-1	Achromobacter phage phiAxp-2	24.3233
Salmonella phage Season12	Achromobacter phage phiAxp-2	23.6256
Salmonella phage Siskin	Achromobacter phage phiAxp-2	23.8173
Salmonella phage TS13	Achromobacter phage phiAxp-2	23.5318
Salmonella phage YSD1	Achromobacter phage phiAxp-2	24.1161
Salmonella phage vB_SalS_ABTNLsp1	Achromobacter phage phiAxp-2	23.8173
Salmonella phage vB_SenS_BPS1	Achromobacter phage phiAxp-2	24.015
Salmonella phage vB_SenS_BPS2	Achromobacter phage phiAxp-2	24.015
Salmonella phage vB_SenS_BPS4	Achromobacter phage phiAxp-2	24.015
Salmonella phage vB_SenS_ER19	Achromobacter phage phiAxp-2	23.9154
Salmonella phage vB_SenS_ER24	Achromobacter phage phiAxp-2	23.8173
Salmonella phage vB_SenS_ER3	Achromobacter phage phiAxp-2	24.3233
Salmonella phage vB_SenS_ER6	Achromobacter phage phiAxp-2	24.1161
Salmonella virus Chi	Achromobacter phage phiAxp-2	18.8915
Salmonella virus FSLSP030	Achromobacter phage phiAxp-2	24.1161
Salmonella virus FSLSP088	Achromobacter phage phiAxp-2	24.2189
Salmonella virus iEPS5	Achromobacter phage phiAxp-2	23.9154
Serratia phage JS26	Achromobacter phage phiAxp-2	25.3929
Serratia phage KpYy_1_41	Achromobacter phage phiAxp-2	24.9881
Staphylococcus phage SA1	Achromobacter phage phiAxp-2	7.88373
Synechococcus virus S-ESS1	Achromobacter phage phiAxp-2	13.3775
Xanthomonas phage FoX4	Achromobacter phage phiAxp-2	35.1308
Xylella phage Bacata	Achromobacter phage phiAxp-2	14.4836
Xylella phage Salvo	Achromobacter phage phiAxp-2	16.577
Xylella phage Sano	Achromobacter phage phiAxp-2	13.8472
Achromobacter phage JWAlpha	Achromobacter phage phiAxp-3	182.444
Achromobacter phage vB_AxyP_19-32_Axy04	Achromobacter phage phiAxp-3	231.027
Achromobacter phage vB_AxyP_19-32_Axy10	Achromobacter phage phiAxp-3	166.319
Achromobacter phage vB_AxyP_19-32_Axy11	Achromobacter phage phiAxp-3	163.375
Achromobacter phage vB_AxyP_19-32_Axy12	Achromobacter phage phiAxp-3	234.1
Achromobacter phage vB_AxyP_19-32_Axy24	Achromobacter phage phiAxp-3	234.1
Agrobacterium phage OLIVR1	Achromobacter phage phiAxp-3	72.6845
Delftia phage RG-2014	Achromobacter phage phiAxp-3	73.2909
Dinoroseobacter phage DFL12phi1	Achromobacter phage phiAxp-3	28.3134
Dinoroseobacter phage DS-1410Ws-06	Achromobacter phage phiAxp-3	26.6132
Enterobacter phage EcP1	Achromobacter phage phiAxp-3	16.6026
Erwinia phage Ea9-2	Achromobacter phage phiAxp-3	81.3392
Erwinia phage phiEaP8	Achromobacter phage phiAxp-3	91.666
Erwinia phage vB_EamP-S6	Achromobacter phage phiAxp-3	33.3821
Erwinia phage vB_EamP_Frozen	Achromobacter phage phiAxp-3	81.7611
Escherichia phage Bp4	Achromobacter phage phiAxp-3	72.1259
Escherichia phage EC1-UPM	Achromobacter phage phiAxp-3	78.167
Escherichia phage ECBP1	Achromobacter phage phiAxp-3	77.6985
Escherichia phage IME11	Achromobacter phage phiAxp-3	75.7603
Escherichia phage N4	Achromobacter phage phiAxp-3	96.8948
Escherichia phage Pollock	Achromobacter phage phiAxp-3	7.00788
Escherichia phage vB_EcoP_G7C	Achromobacter phage phiAxp-3	81.6033
Escherichia phage vB_EcoP_PhAPEC5	Achromobacter phage phiAxp-3	74.3414
Escherichia phage vB_EcoP_PhAPEC7	Achromobacter phage phiAxp-3	77.4698
Klebsiella phage KP8	Achromobacter phage phiAxp-3	77.6487
Klebsiella phage KpCHEMY26	Achromobacter phage phiAxp-3	7.18167
Klebsiella phage Pylas	Achromobacter phage phiAxp-3	6.72348
Pectobacterium phage Nepra	Achromobacter phage phiAxp-3	2.63502
Pectobacterium phage phiA41	Achromobacter phage phiAxp-3	4.48007
Pectobacterium phage vB_PatP_CB1	Achromobacter phage phiAxp-3	2.4948
Pectobacterium phage vB_PatP_CB4	Achromobacter phage phiAxp-3	2.41423
Pseudomonas phage DL64	Achromobacter phage phiAxp-3	4.71336
Pseudomonas phage LIT1	Achromobacter phage phiAxp-3	4.71336
Pseudomonas phage Littlefix	Achromobacter phage phiAxp-3	6.60848
Pseudomonas phage PA26	Achromobacter phage phiAxp-3	4.7835
Pseudomonas phage PEV2	Achromobacter phage phiAxp-3	4.61114
Pseudomonas phage Pa2	Achromobacter phage phiAxp-3	4.54489
Pseudomonas phage YH30	Achromobacter phage phiAxp-3	4.85533
Pseudomonas phage YH6	Achromobacter phage phiAxp-3	4.71336
Pseudomonas phage ZC03	Achromobacter phage phiAxp-3	50.1244
Pseudomonas phage ZC08	Achromobacter phage phiAxp-3	50.4286
Pseudomonas phage Zuri	Achromobacter phage phiAxp-3	83.6291
Pseudomonas phage inbricus	Achromobacter phage phiAxp-3	138.579
Pseudomonas phage vB_PaeP_C2-10_Ab09	Achromobacter phage phiAxp-3	2.90863
Pseudomonas phage vB_PaeP_MAG4	Achromobacter phage phiAxp-3	4.57783
Roseobacter phage RD-1410W1-01	Achromobacter phage phiAxp-3	24.0464
Roseovarius Plymouth podovirus 1	Achromobacter phage phiAxp-3	25.3372
Ruegeria phage vB_RpoP-V12	Achromobacter phage phiAxp-3	23.3413
Ruegeria phage vB_RpoP-V13	Achromobacter phage phiAxp-3	21.3511
Salmonella phage FSL SP-058	Achromobacter phage phiAxp-3	6.96577
Salmonella phage FSL SP-076	Achromobacter phage phiAxp-3	7.13739
Salmonella phage vB_SalP_TR2	Achromobacter phage phiAxp-3	8.73407
Shigella phage pSb-1	Achromobacter phage phiAxp-3	73.5235
Silicibacter phage DSS3phi2	Achromobacter phage phiAxp-3	26.2239
Sinorhizobium phage ort11	Achromobacter phage phiAxp-3	79.5724
Stenotrophomonas phage Pokken	Achromobacter phage phiAxp-3	91.0471
Sulfitobacter phage EE36phi1	Achromobacter phage phiAxp-3	26.4158
Sulfitobacter phage phiCB2047-B	Achromobacter phage phiAxp-3	24.2354
Vibrio phage 1.169.O._10N.261.52.B1	Achromobacter phage phiAxp-3	2.84525
Vibrio phage 1.188.A._10N.286.51.A6	Achromobacter phage phiAxp-3	4.85533
Vibrio phage 1.224.A._10N.261.48.B1	Achromobacter phage phiAxp-3	2.84525
Vibrio phage 1.238.A._10N.261.52.F10	Achromobacter phage phiAxp-3	6.68471
Vibrio phage 1.245.O._10N.261.54.C7	Achromobacter phage phiAxp-3	6.64638
Vibrio phage 1.261.O._10N.286.51.A7	Achromobacter phage phiAxp-3	2.94092
Vibrio phage phi50-12	Achromobacter phage phiAxp-3	2.38792
Vibrio virus vB_VspP_SBP1	Achromobacter phage phiAxp-3	2.11524
Xanthomonas phage RiverRider	Achromobacter phage phiAxp-3	82.195
Achromobacter phage phiAxp-2	Achromobacter phage vB_AchrS_AchV4	33.2904
Aeromonas phage BUCT551	Achromobacter phage vB_AchrS_AchV4	7.4196
Aeromonas phage LAh_7	Achromobacter phage vB_AchrS_AchV4	7.37092
Aeromonas phage vB_AhyS-A18P4	Achromobacter phage vB_AchrS_AchV4	7.46898
Bacteriophage Phobos	Achromobacter phage vB_AchrS_AchV4	36.2337
Burkholderia phage BcepNazgul	Achromobacter phage vB_AchrS_AchV4	3.1856
Burkholderia phage vB_BceS_AH2	Achromobacter phage vB_AchrS_AchV4	26.3245
Cronobacter phage JC01	Achromobacter phage vB_AchrS_AchV4	5.16546
Enterobacter phage Enc34	Achromobacter phage vB_AchrS_AchV4	5.00439
Enterobacter phage KNP7	Achromobacter phage vB_AchrS_AchV4	5.24936
Erwinia phage pEp_SNUABM_08	Achromobacter phage vB_AchrS_AchV4	5.04385
Escherichia phage E21	Achromobacter phage vB_AchrS_AchV4	3.53899
Escherichia phage Utah	Achromobacter phage vB_AchrS_AchV4	5.29221
Klebsiella phage KPN N137	Achromobacter phage vB_AchrS_AchV4	7.18284
Klebsiella phage KPN N98	Achromobacter phage vB_AchrS_AchV4	7.18284
Klebsiella phage KPN U2874	Achromobacter phage vB_AchrS_AchV4	7.13739
Klebsiella phage Seifer	Achromobacter phage vB_AchrS_AchV4	4.927
Klebsiella phage Soft	Achromobacter phage vB_AchrS_AchV4	6.83509
Klebsiella phage YMC16/01/N133_KPN_BP	Achromobacter phage vB_AchrS_AchV4	46.4868
Loktanella phage pCB2051-A	Achromobacter phage vB_AchrS_AchV4	42.6904
Pectobacterium phage MA11	Achromobacter phage vB_AchrS_AchV4	7.39243
Pectobacterium phage MA12	Achromobacter phage vB_AchrS_AchV4	2.62342
Proteus phage ASh-2020a	Achromobacter phage vB_AchrS_AchV4	3.37589
Proteus phage PM87	Achromobacter phage vB_AchrS_AchV4	3.852
Proteus phage Saba	Achromobacter phage vB_AchrS_AchV4	3.07786
Proteus phage pPM_01	Achromobacter phage vB_AchrS_AchV4	3.29807
Providencia phage Kokobel1	Achromobacter phage vB_AchrS_AchV4	3.29807
Providencia phage Redjac	Achromobacter phage vB_AchrS_AchV4	2.45026
Providencia phage vB_PreS-PibeRecoleta	Achromobacter phage vB_AchrS_AchV4	5.29221
Providencia phage vB_PreS-Stilesk	Achromobacter phage vB_AchrS_AchV4	5.29221
Pseudomonas phage PspYZU01	Achromobacter phage vB_AchrS_AchV4	35.6394
Pseudomonas phage vB_Pae-SS2019XI	Achromobacter phage vB_AchrS_AchV4	13.7072
Ruegeria phage DSS3-P1	Achromobacter phage vB_AchrS_AchV4	50.2662
Ruegeria phage vB_RpoS-V11	Achromobacter phage vB_AchrS_AchV4	50.2662
Ruegeria phage vB_RpoS-V16	Achromobacter phage vB_AchrS_AchV4	50.1108
Ruegeria phage vB_RpoS-V18	Achromobacter phage vB_AchrS_AchV4	50.2662
Ruegeria phage vB_RpoS-V7	Achromobacter phage vB_AchrS_AchV4	49.9577
Salmonella phage 118970_sal1	Achromobacter phage vB_AchrS_AchV4	5.37979
Salmonella phage 35	Achromobacter phage vB_AchrS_AchV4	4.60158
Salmonella phage 37	Achromobacter phage vB_AchrS_AchV4	4.15684
Salmonella phage BP12C	Achromobacter phage vB_AchrS_AchV4	5.16546
Salmonella phage BSPM4	Achromobacter phage vB_AchrS_AchV4	5.08384
Salmonella phage KFS-SE1	Achromobacter phage vB_AchrS_AchV4	5.29221
Salmonella phage KNP6	Achromobacter phage vB_AchrS_AchV4	5.24936
Salmonella phage SAP012	Achromobacter phage vB_AchrS_AchV4	5.33568
Salmonella phage SPN19	Achromobacter phage vB_AchrS_AchV4	5.33568
Salmonella phage ST-101	Achromobacter phage vB_AchrS_AchV4	3.11327
Salmonella phage ST-118	Achromobacter phage vB_AchrS_AchV4	5.12437
Salmonella phage ST-374	Achromobacter phage vB_AchrS_AchV4	5.16546
Salmonella phage SeWh-1	Achromobacter phage vB_AchrS_AchV4	5.42457
Salmonella phage SeZq-1	Achromobacter phage vB_AchrS_AchV4	5.47002
Salmonella phage Season12	Achromobacter phage vB_AchrS_AchV4	5.16546
Salmonella phage Siskin	Achromobacter phage vB_AchrS_AchV4	5.24936
Salmonella phage TS13	Achromobacter phage vB_AchrS_AchV4	5.12437
Salmonella phage YSD1	Achromobacter phage vB_AchrS_AchV4	5.37979
Salmonella phage vB_SalS_ABTNLsp1	Achromobacter phage vB_AchrS_AchV4	5.24936
Salmonella phage vB_SenS_BPS1	Achromobacter phage vB_AchrS_AchV4	5.33568
Salmonella phage vB_SenS_BPS2	Achromobacter phage vB_AchrS_AchV4	5.33568
Salmonella phage vB_SenS_BPS4	Achromobacter phage vB_AchrS_AchV4	5.33568
Salmonella phage vB_SenS_ER19	Achromobacter phage vB_AchrS_AchV4	5.29221
Salmonella phage vB_SenS_ER24	Achromobacter phage vB_AchrS_AchV4	5.24936
Salmonella phage vB_SenS_ER3	Achromobacter phage vB_AchrS_AchV4	5.47002
Salmonella phage vB_SenS_ER6	Achromobacter phage vB_AchrS_AchV4	5.37979
Salmonella virus Chi	Achromobacter phage vB_AchrS_AchV4	3.05931
Salmonella virus FSLSP030	Achromobacter phage vB_AchrS_AchV4	5.37979
Salmonella virus FSLSP088	Achromobacter phage vB_AchrS_AchV4	5.42457
Salmonella virus iEPS5	Achromobacter phage vB_AchrS_AchV4	5.29221
Serratia phage JS26	Achromobacter phage vB_AchrS_AchV4	4.85156
Serratia phage KpYy_1_41	Achromobacter phage vB_AchrS_AchV4	5.75822
Synechococcus virus S-ESS1	Achromobacter phage vB_AchrS_AchV4	41.0865
Xanthomonas phage FoX4	Achromobacter phage vB_AchrS_AchV4	18.0087
Xylella phage Bacata	Achromobacter phage vB_AchrS_AchV4	5.51617
Xylella phage Salvo	Achromobacter phage vB_AchrS_AchV4	7.51909
Xylella phage Sano	Achromobacter phage vB_AchrS_AchV4	11.7623
Achromobacter phage JWAlpha	Achromobacter phage vB_AxyP_19-32_Axy04	166.332
Achromobacter phage phiAxp-3	Achromobacter phage vB_AxyP_19-32_Axy04	231.027
Achromobacter phage vB_AxyP_19-32_Axy10	Achromobacter phage vB_AxyP_19-32_Axy04	162.321
Achromobacter phage vB_AxyP_19-32_Axy11	Achromobacter phage vB_AxyP_19-32_Axy04	167.41
Achromobacter phage vB_AxyP_19-32_Axy12	Achromobacter phage vB_AxyP_19-32_Axy04	250.041
Achromobacter phage vB_AxyP_19-32_Axy24	Achromobacter phage vB_AxyP_19-32_Axy04	250.041
Agrobacterium phage OLIVR1	Achromobacter phage vB_AxyP_19-32_Axy04	69.7323
Delftia phage RG-2014	Achromobacter phage vB_AxyP_19-32_Axy04	76.3779
Dinoroseobacter phage DFL12phi1	Achromobacter phage vB_AxyP_19-32_Axy04	25.7663
Dinoroseobacter phage DS-1410Ws-06	Achromobacter phage vB_AxyP_19-32_Axy04	24.0464
Enterobacter phage EcP1	Achromobacter phage vB_AxyP_19-32_Axy04	16.6026
Erwinia phage Ea9-2	Achromobacter phage vB_AxyP_19-32_Axy04	81.3392
Erwinia phage phiEaP8	Achromobacter phage vB_AxyP_19-32_Axy04	91.666
Erwinia phage vB_EamP-S6	Achromobacter phage vB_AxyP_19-32_Axy04	33.3821
Erwinia phage vB_EamP_Frozen	Achromobacter phage vB_AxyP_19-32_Axy04	81.7611
Escherichia phage Bp4	Achromobacter phage vB_AxyP_19-32_Axy04	75.1679
Escherichia phage EC1-UPM	Achromobacter phage vB_AxyP_19-32_Axy04	78.167
Escherichia phage ECBP1	Achromobacter phage vB_AxyP_19-32_Axy04	80.8666
Escherichia phage IME11	Achromobacter phage vB_AxyP_19-32_Axy04	78.8537
Escherichia phage N4	Achromobacter phage vB_AxyP_19-32_Axy04	96.8948
Escherichia phage Pollock	Achromobacter phage vB_AxyP_19-32_Axy04	7.00788
Escherichia phage vB_EcoP_G7C	Achromobacter phage vB_AxyP_19-32_Axy04	81.6033
Escherichia phage vB_EcoP_PhAPEC5	Achromobacter phage vB_AxyP_19-32_Axy04	77.4698
Escherichia phage vB_EcoP_PhAPEC7	Achromobacter phage vB_AxyP_19-32_Axy04	80.6289
Klebsiella phage KP8	Achromobacter phage vB_AxyP_19-32_Axy04	80.7274
Klebsiella phage KpCHEMY26	Achromobacter phage vB_AxyP_19-32_Axy04	7.18167
Klebsiella phage Pylas	Achromobacter phage vB_AxyP_19-32_Axy04	6.72348
Pectobacterium phage Nepra	Achromobacter phage vB_AxyP_19-32_Axy04	2.63502
Pectobacterium phage phiA41	Achromobacter phage vB_AxyP_19-32_Axy04	2.4948
Pseudomonas phage DL64	Achromobacter phage vB_AxyP_19-32_Axy04	2.69334
Pseudomonas phage LIT1	Achromobacter phage vB_AxyP_19-32_Axy04	2.69334
Pseudomonas phage Littlefix	Achromobacter phage vB_AxyP_19-32_Axy04	4.54489
Pseudomonas phage PA26	Achromobacter phage vB_AxyP_19-32_Axy04	2.75302
Pseudomonas phage PEV2	Achromobacter phage vB_AxyP_19-32_Axy04	2.60635
Pseudomonas phage Pa2	Achromobacter phage vB_AxyP_19-32_Axy04	2.54997
Pseudomonas phage YH30	Achromobacter phage vB_AxyP_19-32_Axy04	2.81413
Pseudomonas phage YH6	Achromobacter phage vB_AxyP_19-32_Axy04	2.69334
Pseudomonas phage ZC03	Achromobacter phage vB_AxyP_19-32_Axy04	47.292
Pseudomonas phage ZC08	Achromobacter phage vB_AxyP_19-32_Axy04	47.5817
Pseudomonas phage Zuri	Achromobacter phage vB_AxyP_19-32_Axy04	77.4571
Pseudomonas phage inbricus	Achromobacter phage vB_AxyP_19-32_Axy04	138.579
Pseudomonas phage vB_PaeP_C2-10_Ab09	Achromobacter phage vB_AxyP_19-32_Axy04	2.90863
Pseudomonas phage vB_PaeP_MAG4	Achromobacter phage vB_AxyP_19-32_Axy04	2.578
Roseobacter phage RD-1410W1-01	Achromobacter phage vB_AxyP_19-32_Axy04	21.5212
Roseovarius Plymouth podovirus 1	Achromobacter phage vB_AxyP_19-32_Axy04	22.8589
Ruegeria phage vB_RpoP-V12	Achromobacter phage vB_AxyP_19-32_Axy04	23.3413
Ruegeria phage vB_RpoP-V13	Achromobacter phage vB_AxyP_19-32_Axy04	21.3511
Salmonella phage FSL SP-058	Achromobacter phage vB_AxyP_19-32_Axy04	6.96577
Salmonella phage FSL SP-076	Achromobacter phage vB_AxyP_19-32_Axy04	7.13739
Salmonella phage vB_SalP_TR2	Achromobacter phage vB_AxyP_19-32_Axy04	8.73407
Shigella phage pSb-1	Achromobacter phage vB_AxyP_19-32_Axy04	76.5339
Silicibacter phage DSS3phi2	Achromobacter phage vB_AxyP_19-32_Axy04	23.6842
Sinorhizobium phage ort11	Achromobacter phage vB_AxyP_19-32_Axy04	82.639
Stenotrophomonas phage Pokken	Achromobacter phage vB_AxyP_19-32_Axy04	78.4411
Sulfitobacter phage EE36phi1	Achromobacter phage vB_AxyP_19-32_Axy04	23.8628
Sulfitobacter phage phiCB2047-B	Achromobacter phage vB_AxyP_19-32_Axy04	24.2354
Vibrio phage 1.169.O._10N.261.52.B1	Achromobacter phage vB_AxyP_19-32_Axy04	2.84525
Vibrio phage 1.188.A._10N.286.51.A6	Achromobacter phage vB_AxyP_19-32_Axy04	4.85533
Vibrio phage 1.224.A._10N.261.48.B1	Achromobacter phage vB_AxyP_19-32_Axy04	2.84525
Vibrio phage 1.238.A._10N.261.52.F10	Achromobacter phage vB_AxyP_19-32_Axy04	6.68471
Vibrio phage 1.245.O._10N.261.54.C7	Achromobacter phage vB_AxyP_19-32_Axy04	6.64638
Vibrio phage 1.261.O._10N.286.51.A7	Achromobacter phage vB_AxyP_19-32_Axy04	2.94092
Vibrio phage phi50-12	Achromobacter phage vB_AxyP_19-32_Axy04	2.38792
Vibrio virus vB_VspP_SBP1	Achromobacter phage vB_AxyP_19-32_Axy04	2.11524
Xanthomonas phage RiverRider	Achromobacter phage vB_AxyP_19-32_Axy04	79.0643
Achromobacter phage JWAlpha	Achromobacter phage vB_AxyP_19-32_Axy10	160.756
Achromobacter phage phiAxp-3	Achromobacter phage vB_AxyP_19-32_Axy10	166.319
Achromobacter phage vB_AxyP_19-32_Axy04	Achromobacter phage vB_AxyP_19-32_Axy10	162.321
Achromobacter phage vB_AxyP_19-32_Axy11	Achromobacter phage vB_AxyP_19-32_Axy10	258.764
Achromobacter phage vB_AxyP_19-32_Axy12	Achromobacter phage vB_AxyP_19-32_Axy10	157.322
Achromobacter phage vB_AxyP_19-32_Axy24	Achromobacter phage vB_AxyP_19-32_Axy10	153.444
Agrobacterium phage OLIVR1	Achromobacter phage vB_AxyP_19-32_Axy10	74.9402
Delftia phage RG-2014	Achromobacter phage vB_AxyP_19-32_Axy10	72.6207
Dinoroseobacter phage DFL12phi1	Achromobacter phage vB_AxyP_19-32_Axy10	28.0116
Dinoroseobacter phage DS-1410Ws-06	Achromobacter phage vB_AxyP_19-32_Axy10	26.3312
Enterobacter phage EcP1	Achromobacter phage vB_AxyP_19-32_Axy10	16.3973
Erwinia phage Ea9-2	Achromobacter phage vB_AxyP_19-32_Axy10	86.8164
Erwinia phage phiEaP8	Achromobacter phage vB_AxyP_19-32_Axy10	97.4947
Erwinia phage vB_EamP-S6	Achromobacter phage vB_AxyP_19-32_Axy10	33.019
Erwinia phage vB_EamP_Frozen	Achromobacter phage vB_AxyP_19-32_Axy10	87.2691
Escherichia phage Bp4	Achromobacter phage vB_AxyP_19-32_Axy10	77.5145
Escherichia phage EC1-UPM	Achromobacter phage vB_AxyP_19-32_Axy10	80.6289
Escherichia phage ECBP1	Achromobacter phage vB_AxyP_19-32_Axy10	83.3129
Escherichia phage IME11	Achromobacter phage vB_AxyP_19-32_Axy10	81.224
Escherichia phage N4	Achromobacter phage vB_AxyP_19-32_Axy10	106.381
Escherichia phage Pollock	Achromobacter phage vB_AxyP_19-32_Axy10	6.87508
Escherichia phage vB_EcoP_G7C	Achromobacter phage vB_AxyP_19-32_Axy10	87.3089
Escherichia phage vB_EcoP_PhAPEC5	Achromobacter phage vB_AxyP_19-32_Axy10	79.9043
Escherichia phage vB_EcoP_PhAPEC7	Achromobacter phage vB_AxyP_19-32_Axy10	83.0661
Klebsiella phage KP8	Achromobacter phage vB_AxyP_19-32_Axy10	86.1604
Klebsiella phage KpCHEMY26	Achromobacter phage vB_AxyP_19-32_Axy10	7.04882
Klebsiella phage Pylas	Achromobacter phage vB_AxyP_19-32_Axy10	6.59076
Pectobacterium phage Nepra	Achromobacter phage vB_AxyP_19-32_Axy10	2.53704
Pectobacterium phage phiA41	Achromobacter phage vB_AxyP_19-32_Axy10	4.36491
Pectobacterium phage vB_PatP_CB1	Achromobacter phage vB_AxyP_19-32_Axy10	2.39688
Pectobacterium phage vB_PatP_CB4	Achromobacter phage vB_AxyP_19-32_Axy10	2.31634
Pseudomonas phage DL64	Achromobacter phage vB_AxyP_19-32_Axy10	4.59811
Pseudomonas phage LIT1	Achromobacter phage vB_AxyP_19-32_Axy10	4.59811
Pseudomonas phage Littlefix	Achromobacter phage vB_AxyP_19-32_Axy10	6.4758
Pseudomonas phage PA26	Achromobacter phage vB_AxyP_19-32_Axy10	4.66823
Pseudomonas phage PEV2	Achromobacter phage vB_AxyP_19-32_Axy10	4.49592
Pseudomonas phage Pa2	Achromobacter phage vB_AxyP_19-32_Axy10	4.4297
Pseudomonas phage YH30	Achromobacter phage vB_AxyP_19-32_Axy10	4.74003
Pseudomonas phage YH6	Achromobacter phage vB_AxyP_19-32_Axy10	4.59811
Pseudomonas phage ZC03	Achromobacter phage vB_AxyP_19-32_Axy10	49.6513
Pseudomonas phage ZC08	Achromobacter phage vB_AxyP_19-32_Axy10	49.9555
Pseudomonas phage Zuri	Achromobacter phage vB_AxyP_19-32_Axy10	82.8479
Pseudomonas phage inbricus	Achromobacter phage vB_AxyP_19-32_Axy10	144.914
Pseudomonas phage vB_PaeP_C2-10_Ab09	Achromobacter phage vB_AxyP_19-32_Axy10	2.81054
Pseudomonas phage vB_PaeP_MAG4	Achromobacter phage vB_AxyP_19-32_Axy10	4.46263
Roseobacter phage RD-1410W1-01	Achromobacter phage vB_AxyP_19-32_Axy10	23.784
Roseovarius Plymouth podovirus 1	Achromobacter phage vB_AxyP_19-32_Axy10	25.0554
Ruegeria phage vB_RpoP-V12	Achromobacter phage vB_AxyP_19-32_Axy10	23.079
Ruegeria phage vB_RpoP-V13	Achromobacter phage vB_AxyP_19-32_Axy10	21.108
Salmonella phage FSL SP-058	Achromobacter phage vB_AxyP_19-32_Axy10	6.83298
Salmonella phage FSL SP-076	Achromobacter phage vB_AxyP_19-32_Axy10	7.00455
Salmonella phage vB_SalP_TR2	Achromobacter phage vB_AxyP_19-32_Axy10	8.58367
Shigella phage pSb-1	Achromobacter phage vB_AxyP_19-32_Axy10	78.82
Silicibacter phage DSS3phi2	Achromobacter phage vB_AxyP_19-32_Axy10	25.9419
Sinorhizobium phage ort11	Achromobacter phage vB_AxyP_19-32_Axy10	81.858
Stenotrophomonas phage Pokken	Achromobacter phage vB_AxyP_19-32_Axy10	93.4008
Sulfitobacter phage EE36phi1	Achromobacter phage vB_AxyP_19-32_Axy10	26.1338
Sulfitobacter phage phiCB2047-B	Achromobacter phage vB_AxyP_19-32_Axy10	23.973
Vibrio phage 1.169.O._10N.261.52.B1	Achromobacter phage vB_AxyP_19-32_Axy10	2.74718
Vibrio phage 1.188.A._10N.286.51.A6	Achromobacter phage vB_AxyP_19-32_Axy10	4.74003
Vibrio phage 1.224.A._10N.261.48.B1	Achromobacter phage vB_AxyP_19-32_Axy10	2.74718
Vibrio phage 1.238.A._10N.261.52.F10	Achromobacter phage vB_AxyP_19-32_Axy10	6.55201
Vibrio phage 1.245.O._10N.261.54.C7	Achromobacter phage vB_AxyP_19-32_Axy10	6.51369
Vibrio phage 1.261.O._10N.286.51.A7	Achromobacter phage vB_AxyP_19-32_Axy10	2.84282
Vibrio phage phi50-12	Achromobacter phage vB_AxyP_19-32_Axy10	2.29005
Vibrio virus vB_VspP_SBP1	Achromobacter phage vB_AxyP_19-32_Axy10	2.0175
Xanthomonas phage RiverRider	Achromobacter phage vB_AxyP_19-32_Axy10	84.5741
Achromobacter phage JWAlpha	Achromobacter phage vB_AxyP_19-32_Axy11	154.168
Achromobacter phage phiAxp-3	Achromobacter phage vB_AxyP_19-32_Axy11	163.375
Achromobacter phage vB_AxyP_19-32_Axy04	Achromobacter phage vB_AxyP_19-32_Axy11	167.41
Achromobacter phage vB_AxyP_19-32_Axy10	Achromobacter phage vB_AxyP_19-32_Axy11	258.764
Achromobacter phage vB_AxyP_19-32_Axy12	Achromobacter phage vB_AxyP_19-32_Axy11	162.295
Achromobacter phage vB_AxyP_19-32_Axy24	Achromobacter phage vB_AxyP_19-32_Axy11	158.342
Agrobacterium phage OLIVR1	Achromobacter phage vB_AxyP_19-32_Axy11	75.4191
Delftia phage RG-2014	Achromobacter phage vB_AxyP_19-32_Axy11	76.1417
Dinoroseobacter phage DFL12phi1	Achromobacter phage vB_AxyP_19-32_Axy11	28.2114
Dinoroseobacter phage DS-1410Ws-06	Achromobacter phage vB_AxyP_19-32_Axy11	26.5179
Enterobacter phage EcP1	Achromobacter phage vB_AxyP_19-32_Axy11	16.5333
Erwinia phage Ea9-2	Achromobacter phage vB_AxyP_19-32_Axy11	87.3521
Erwinia phage phiEaP8	Achromobacter phage vB_AxyP_19-32_Axy11	98.0705
Erwinia phage vB_EamP-S6	Achromobacter phage vB_AxyP_19-32_Axy11	33.2593
Erwinia phage vB_EamP_Frozen	Achromobacter phage vB_AxyP_19-32_Axy11	87.8048
Escherichia phage Bp4	Achromobacter phage vB_AxyP_19-32_Axy11	77.9936
Escherichia phage EC1-UPM	Achromobacter phage vB_AxyP_19-32_Axy11	81.1081
Escherichia phage ECBP1	Achromobacter phage vB_AxyP_19-32_Axy11	83.8105
Escherichia phage IME11	Achromobacter phage vB_AxyP_19-32_Axy11	81.7215
Escherichia phage N4	Achromobacter phage vB_AxyP_19-32_Axy11	106.999
Escherichia phage Pollock	Achromobacter phage vB_AxyP_19-32_Axy11	6.96304
Escherichia phage vB_EcoP_G7C	Achromobacter phage vB_AxyP_19-32_Axy11	87.8254
Escherichia phage vB_EcoP_PhAPEC5	Achromobacter phage vB_AxyP_19-32_Axy11	80.3834
Escherichia phage vB_EcoP_PhAPEC7	Achromobacter phage vB_AxyP_19-32_Axy11	83.5637
Klebsiella phage KP8	Achromobacter phage vB_AxyP_19-32_Axy11	86.6961
Klebsiella phage KpCHEMY26	Achromobacter phage vB_AxyP_19-32_Axy11	7.13682
Klebsiella phage Pylas	Achromobacter phage vB_AxyP_19-32_Axy11	6.67866
Pectobacterium phage Nepra	Achromobacter phage vB_AxyP_19-32_Axy11	2.60194
Pectobacterium phage phiA41	Achromobacter phage vB_AxyP_19-32_Axy11	4.44119
Pectobacterium phage vB_PatP_CB1	Achromobacter phage vB_AxyP_19-32_Axy11	2.46174
Pectobacterium phage vB_PatP_CB4	Achromobacter phage vB_AxyP_19-32_Axy11	2.38118
Pseudomonas phage DL64	Achromobacter phage vB_AxyP_19-32_Axy11	4.67445
Pseudomonas phage LIT1	Achromobacter phage vB_AxyP_19-32_Axy11	4.67445
Pseudomonas phage Littlefix	Achromobacter phage vB_AxyP_19-32_Axy11	6.56367
Pseudomonas phage PA26	Achromobacter phage vB_AxyP_19-32_Axy11	4.74458
Pseudomonas phage PEV2	Achromobacter phage vB_AxyP_19-32_Axy11	4.57224
Pseudomonas phage Pa2	Achromobacter phage vB_AxyP_19-32_Axy11	4.50599
Pseudomonas phage YH30	Achromobacter phage vB_AxyP_19-32_Axy11	4.8164
Pseudomonas phage YH6	Achromobacter phage vB_AxyP_19-32_Axy11	4.67445
Pseudomonas phage ZC03	Achromobacter phage vB_AxyP_19-32_Axy11	49.9643
Pseudomonas phage ZC08	Achromobacter phage vB_AxyP_19-32_Axy11	50.2685
Pseudomonas phage Zuri	Achromobacter phage vB_AxyP_19-32_Axy11	80.2738
Pseudomonas phage inbricus	Achromobacter phage vB_AxyP_19-32_Axy11	145.807
Pseudomonas phage vB_PaeP_C2-10_Ab09	Achromobacter phage vB_AxyP_19-32_Axy11	2.87551
Pseudomonas phage vB_PaeP_MAG4	Achromobacter phage vB_AxyP_19-32_Axy11	4.53893
Roseobacter phage RD-1410W1-01	Achromobacter phage vB_AxyP_19-32_Axy11	23.9577
Roseovarius Plymouth podovirus 1	Achromobacter phage vB_AxyP_19-32_Axy11	25.242
Ruegeria phage vB_RpoP-V12	Achromobacter phage vB_AxyP_19-32_Axy11	23.2527
Ruegeria phage vB_RpoP-V13	Achromobacter phage vB_AxyP_19-32_Axy11	21.269
Salmonella phage FSL SP-058	Achromobacter phage vB_AxyP_19-32_Axy11	6.92093
Salmonella phage FSL SP-076	Achromobacter phage vB_AxyP_19-32_Axy11	7.09254
Salmonella phage vB_SalP_TR2	Achromobacter phage vB_AxyP_19-32_Axy11	8.68328
Shigella phage pSb-1	Achromobacter phage vB_AxyP_19-32_Axy11	79.3174
Silicibacter phage DSS3phi2	Achromobacter phage vB_AxyP_19-32_Axy11	26.1286
Sinorhizobium phage ort11	Achromobacter phage vB_AxyP_19-32_Axy11	85.459
Stenotrophomonas phage Pokken	Achromobacter phage vB_AxyP_19-32_Axy11	90.7621
Sulfitobacter phage EE36phi1	Achromobacter phage vB_AxyP_19-32_Axy11	26.3205
Sulfitobacter phage phiCB2047-B	Achromobacter phage vB_AxyP_19-32_Axy11	24.1467
Vibrio phage 1.169.O._10N.261.52.B1	Achromobacter phage vB_AxyP_19-32_Axy11	2.81214
Vibrio phage 1.188.A._10N.286.51.A6	Achromobacter phage vB_AxyP_19-32_Axy11	4.8164
Vibrio phage 1.224.A._10N.261.48.B1	Achromobacter phage vB_AxyP_19-32_Axy11	2.81214
Vibrio phage 1.238.A._10N.261.52.F10	Achromobacter phage vB_AxyP_19-32_Axy11	6.6399
Vibrio phage 1.245.O._10N.261.54.C7	Achromobacter phage vB_AxyP_19-32_Axy11	6.60158
Vibrio phage 1.261.O._10N.286.51.A7	Achromobacter phage vB_AxyP_19-32_Axy11	2.9078
Vibrio phage phi50-12	Achromobacter phage vB_AxyP_19-32_Axy11	2.35488
Vibrio virus vB_VspP_SBP1	Achromobacter phage vB_AxyP_19-32_Axy11	2.08224
Xanthomonas phage RiverRider	Achromobacter phage vB_AxyP_19-32_Axy11	85.0905
Achromobacter phage JWAlpha	Achromobacter phage vB_AxyP_19-32_Axy12	165.174
Achromobacter phage phiAxp-3	Achromobacter phage vB_AxyP_19-32_Axy12	234.1
Achromobacter phage vB_AxyP_19-32_Axy04	Achromobacter phage vB_AxyP_19-32_Axy12	250.041
Achromobacter phage vB_AxyP_19-32_Axy10	Achromobacter phage vB_AxyP_19-32_Axy12	157.322
Achromobacter phage vB_AxyP_19-32_Axy11	Achromobacter phage vB_AxyP_19-32_Axy12	162.295
Achromobacter phage vB_AxyP_19-32_Axy24	Achromobacter phage vB_AxyP_19-32_Axy12	270.836
Agrobacterium phage OLIVR1	Achromobacter phage vB_AxyP_19-32_Axy12	72.2162
Delftia phage RG-2014	Achromobacter phage vB_AxyP_19-32_Axy12	75.9094
Dinoroseobacter phage DFL12phi1	Achromobacter phage vB_AxyP_19-32_Axy12	28.1109
Dinoroseobacter phage DS-1410Ws-06	Achromobacter phage vB_AxyP_19-32_Axy12	26.4239
Enterobacter phage EcP1	Achromobacter phage vB_AxyP_19-32_Axy12	16.4649
Erwinia phage Ea9-2	Achromobacter phage vB_AxyP_19-32_Axy12	83.9434
Erwinia phage phiEaP8	Achromobacter phage vB_AxyP_19-32_Axy12	91.121
Erwinia phage vB_EamP-S6	Achromobacter phage vB_AxyP_19-32_Axy12	35.6583
Erwinia phage vB_EamP_Frozen	Achromobacter phage vB_AxyP_19-32_Axy12	84.3805
Escherichia phage Bp4	Achromobacter phage vB_AxyP_19-32_Axy12	71.6756
Escherichia phage EC1-UPM	Achromobacter phage vB_AxyP_19-32_Axy12	80.8666
Escherichia phage ECBP1	Achromobacter phage vB_AxyP_19-32_Axy12	77.23
Escherichia phage IME11	Achromobacter phage vB_AxyP_19-32_Axy12	75.2918
Escherichia phage N4	Achromobacter phage vB_AxyP_19-32_Axy12	96.3295
Escherichia phage Pollock	Achromobacter phage vB_AxyP_19-32_Axy12	6.91877
Escherichia phage vB_EcoP_G7C	Achromobacter phage vB_AxyP_19-32_Axy12	77.9386
Escherichia phage vB_EcoP_PhAPEC5	Achromobacter phage vB_AxyP_19-32_Axy12	73.891
Escherichia phage vB_EcoP_PhAPEC7	Achromobacter phage vB_AxyP_19-32_Axy12	77.0013
Klebsiella phage KP8	Achromobacter phage vB_AxyP_19-32_Axy12	83.3097
Klebsiella phage KpCHEMY26	Achromobacter phage vB_AxyP_19-32_Axy12	9.28244
Klebsiella phage Pylas	Achromobacter phage vB_AxyP_19-32_Axy12	8.76337
Pectobacterium phage Nepra	Achromobacter phage vB_AxyP_19-32_Axy12	2.56928
Pectobacterium phage phiA41	Achromobacter phage vB_AxyP_19-32_Axy12	4.4028
Pectobacterium phage vB_PatP_CB1	Achromobacter phage vB_AxyP_19-32_Axy12	2.4291
Pectobacterium phage vB_PatP_CB4	Achromobacter phage vB_AxyP_19-32_Axy12	2.34855
Pseudomonas phage DL64	Achromobacter phage vB_AxyP_19-32_Axy12	4.63603
Pseudomonas phage LIT1	Achromobacter phage vB_AxyP_19-32_Axy12	4.63603
Pseudomonas phage Littlefix	Achromobacter phage vB_AxyP_19-32_Axy12	8.63315
Pseudomonas phage PA26	Achromobacter phage vB_AxyP_19-32_Axy12	4.70616
Pseudomonas phage PEV2	Achromobacter phage vB_AxyP_19-32_Axy12	4.53384
Pseudomonas phage Pa2	Achromobacter phage vB_AxyP_19-32_Axy12	4.4676
Pseudomonas phage YH30	Achromobacter phage vB_AxyP_19-32_Axy12	4.77797
Pseudomonas phage YH6	Achromobacter phage vB_AxyP_19-32_Axy12	4.63603
Pseudomonas phage ZC03	Achromobacter phage vB_AxyP_19-32_Axy12	49.8067
Pseudomonas phage ZC08	Achromobacter phage vB_AxyP_19-32_Axy12	50.1108
Pseudomonas phage Zuri	Achromobacter phage vB_AxyP_19-32_Axy12	80.023
Pseudomonas phage inbricus	Achromobacter phage vB_AxyP_19-32_Axy12	141.52
Pseudomonas phage vB_PaeP_C2-10_Ab09	Achromobacter phage vB_AxyP_19-32_Axy12	2.84282
Pseudomonas phage vB_PaeP_MAG4	Achromobacter phage vB_AxyP_19-32_Axy12	4.50053
Roseobacter phage RD-1410W1-01	Achromobacter phage vB_AxyP_19-32_Axy12	23.8703
Roseovarius Plymouth podovirus 1	Achromobacter phage vB_AxyP_19-32_Axy12	25.148
Ruegeria phage vB_RpoP-V12	Achromobacter phage vB_AxyP_19-32_Axy12	23.1652
Ruegeria phage vB_RpoP-V13	Achromobacter phage vB_AxyP_19-32_Axy12	21.188
Salmonella phage FSL SP-058	Achromobacter phage vB_AxyP_19-32_Axy12	9.0378
Salmonella phage FSL SP-076	Achromobacter phage vB_AxyP_19-32_Axy12	9.23225
Salmonella phage vB_SalP_TR2	Achromobacter phage vB_AxyP_19-32_Axy12	10.8035
Shigella phage pSb-1	Achromobacter phage vB_AxyP_19-32_Axy12	76.0471
Silicibacter phage DSS3phi2	Achromobacter phage vB_AxyP_19-32_Axy12	26.0346
Sinorhizobium phage ort11	Achromobacter phage vB_AxyP_19-32_Axy12	82.114
Stenotrophomonas phage Pokken	Achromobacter phage vB_AxyP_19-32_Axy12	81.0429
Sulfitobacter phage EE36phi1	Achromobacter phage vB_AxyP_19-32_Axy12	26.2265
Sulfitobacter phage phiCB2047-B	Achromobacter phage vB_AxyP_19-32_Axy12	24.0593
Vibrio phage 1.169.O._10N.261.52.B1	Achromobacter phage vB_AxyP_19-32_Axy12	2.77945
Vibrio phage 1.188.A._10N.286.51.A6	Achromobacter phage vB_AxyP_19-32_Axy12	4.77797
Vibrio phage 1.224.A._10N.261.48.B1	Achromobacter phage vB_AxyP_19-32_Axy12	2.77945
Vibrio phage 1.238.A._10N.261.52.F10	Achromobacter phage vB_AxyP_19-32_Axy12	6.59567
Vibrio phage 1.245.O._10N.261.54.C7	Achromobacter phage vB_AxyP_19-32_Axy12	6.55735
Vibrio phage 1.261.O._10N.286.51.A7	Achromobacter phage vB_AxyP_19-32_Axy12	2.87511
Vibrio phage phi50-12	Achromobacter phage vB_AxyP_19-32_Axy12	2.32226
Vibrio virus vB_VspP_SBP1	Achromobacter phage vB_AxyP_19-32_Axy12	2.04966
Xanthomonas phage RiverRider	Achromobacter phage vB_AxyP_19-32_Axy12	81.6892
Achromobacter phage JWAlpha	Achromobacter phage vB_AxyP_19-32_Axy24	165.174
Achromobacter phage phiAxp-3	Achromobacter phage vB_AxyP_19-32_Axy24	234.1
Achromobacter phage vB_AxyP_19-32_Axy04	Achromobacter phage vB_AxyP_19-32_Axy24	250.041
Achromobacter phage vB_AxyP_19-32_Axy10	Achromobacter phage vB_AxyP_19-32_Axy24	153.444
Achromobacter phage vB_AxyP_19-32_Axy11	Achromobacter phage vB_AxyP_19-32_Axy24	158.342
Achromobacter phage vB_AxyP_19-32_Axy12	Achromobacter phage vB_AxyP_19-32_Axy24	270.836
Agrobacterium phage OLIVR1	Achromobacter phage vB_AxyP_19-32_Axy24	72.2162
Delftia phage RG-2014	Achromobacter phage vB_AxyP_19-32_Axy24	75.9094
Dinoroseobacter phage DFL12phi1	Achromobacter phage vB_AxyP_19-32_Axy24	28.1109
Dinoroseobacter phage DS-1410Ws-06	Achromobacter phage vB_AxyP_19-32_Axy24	26.4239
Enterobacter phage EcP1	Achromobacter phage vB_AxyP_19-32_Axy24	16.4649
Erwinia phage Ea9-2	Achromobacter phage vB_AxyP_19-32_Axy24	83.9434
Erwinia phage phiEaP8	Achromobacter phage vB_AxyP_19-32_Axy24	91.121
Erwinia phage vB_EamP-S6	Achromobacter phage vB_AxyP_19-32_Axy24	35.6583
Erwinia phage vB_EamP_Frozen	Achromobacter phage vB_AxyP_19-32_Axy24	84.3805
Escherichia phage Bp4	Achromobacter phage vB_AxyP_19-32_Axy24	71.6756
Escherichia phage EC1-UPM	Achromobacter phage vB_AxyP_19-32_Axy24	80.8666
Escherichia phage ECBP1	Achromobacter phage vB_AxyP_19-32_Axy24	77.23
Escherichia phage IME11	Achromobacter phage vB_AxyP_19-32_Axy24	75.2918
Escherichia phage N4	Achromobacter phage vB_AxyP_19-32_Axy24	96.3295
Escherichia phage Pollock	Achromobacter phage vB_AxyP_19-32_Axy24	6.91877
Escherichia phage vB_EcoP_G7C	Achromobacter phage vB_AxyP_19-32_Axy24	77.9386
Escherichia phage vB_EcoP_PhAPEC5	Achromobacter phage vB_AxyP_19-32_Axy24	73.891
Escherichia phage vB_EcoP_PhAPEC7	Achromobacter phage vB_AxyP_19-32_Axy24	77.0013
Klebsiella phage KP8	Achromobacter phage vB_AxyP_19-32_Axy24	80.2216
Klebsiella phage KpCHEMY26	Achromobacter phage vB_AxyP_19-32_Axy24	9.28244
Klebsiella phage Pylas	Achromobacter phage vB_AxyP_19-32_Axy24	8.76337
Pectobacterium phage Nepra	Achromobacter phage vB_AxyP_19-32_Axy24	2.56928
Pectobacterium phage phiA41	Achromobacter phage vB_AxyP_19-32_Axy24	4.4028
Pectobacterium phage vB_PatP_CB1	Achromobacter phage vB_AxyP_19-32_Axy24	2.4291
Pectobacterium phage vB_PatP_CB4	Achromobacter phage vB_AxyP_19-32_Axy24	2.34855
Pseudomonas phage DL64	Achromobacter phage vB_AxyP_19-32_Axy24	4.63603
Pseudomonas phage LIT1	Achromobacter phage vB_AxyP_19-32_Axy24	4.63603
Pseudomonas phage Littlefix	Achromobacter phage vB_AxyP_19-32_Axy24	8.63315
Pseudomonas phage PA26	Achromobacter phage vB_AxyP_19-32_Axy24	4.70616
Pseudomonas phage PEV2	Achromobacter phage vB_AxyP_19-32_Axy24	4.53384
Pseudomonas phage Pa2	Achromobacter phage vB_AxyP_19-32_Axy24	4.4676
Pseudomonas phage YH30	Achromobacter phage vB_AxyP_19-32_Axy24	4.77797
Pseudomonas phage YH6	Achromobacter phage vB_AxyP_19-32_Axy24	4.63603
Pseudomonas phage ZC03	Achromobacter phage vB_AxyP_19-32_Axy24	49.8067
Pseudomonas phage ZC08	Achromobacter phage vB_AxyP_19-32_Axy24	50.1108
Pseudomonas phage Zuri	Achromobacter phage vB_AxyP_19-32_Axy24	80.023
Pseudomonas phage inbricus	Achromobacter phage vB_AxyP_19-32_Axy24	137.726
Pseudomonas phage vB_PaeP_C2-10_Ab09	Achromobacter phage vB_AxyP_19-32_Axy24	2.84282
Pseudomonas phage vB_PaeP_MAG4	Achromobacter phage vB_AxyP_19-32_Axy24	4.50053
Roseobacter phage RD-1410W1-01	Achromobacter phage vB_AxyP_19-32_Axy24	23.8703
Roseovarius Plymouth podovirus 1	Achromobacter phage vB_AxyP_19-32_Axy24	25.148
Ruegeria phage vB_RpoP-V12	Achromobacter phage vB_AxyP_19-32_Axy24	23.1652
Ruegeria phage vB_RpoP-V13	Achromobacter phage vB_AxyP_19-32_Axy24	21.188
Salmonella phage FSL SP-058	Achromobacter phage vB_AxyP_19-32_Axy24	9.0378
Salmonella phage FSL SP-076	Achromobacter phage vB_AxyP_19-32_Axy24	9.23225
Salmonella phage vB_SalP_TR2	Achromobacter phage vB_AxyP_19-32_Axy24	10.8035
Shigella phage pSb-1	Achromobacter phage vB_AxyP_19-32_Axy24	76.0471
Silicibacter phage DSS3phi2	Achromobacter phage vB_AxyP_19-32_Axy24	26.0346
Sinorhizobium phage ort11	Achromobacter phage vB_AxyP_19-32_Axy24	82.114
Stenotrophomonas phage Pokken	Achromobacter phage vB_AxyP_19-32_Axy24	81.0429
Sulfitobacter phage EE36phi1	Achromobacter phage vB_AxyP_19-32_Axy24	26.2265
Sulfitobacter phage phiCB2047-B	Achromobacter phage vB_AxyP_19-32_Axy24	24.0593
Vibrio phage 1.169.O._10N.261.52.B1	Achromobacter phage vB_AxyP_19-32_Axy24	2.77945
Vibrio phage 1.188.A._10N.286.51.A6	Achromobacter phage vB_AxyP_19-32_Axy24	4.77797
Vibrio phage 1.224.A._10N.261.48.B1	Achromobacter phage vB_AxyP_19-32_Axy24	2.77945
Vibrio phage 1.238.A._10N.261.52.F10	Achromobacter phage vB_AxyP_19-32_Axy24	6.59567
Vibrio phage 1.245.O._10N.261.54.C7	Achromobacter phage vB_AxyP_19-32_Axy24	6.55735
Vibrio phage 1.261.O._10N.286.51.A7	Achromobacter phage vB_AxyP_19-32_Axy24	2.87511
Vibrio phage phi50-12	Achromobacter phage vB_AxyP_19-32_Axy24	2.32226
Vibrio virus vB_VspP_SBP1	Achromobacter phage vB_AxyP_19-32_Axy24	2.04966
Xanthomonas phage RiverRider	Achromobacter phage vB_AxyP_19-32_Axy24	81.6892
Acidianus bottle-shaped virus 2 strain ABV2	Acidianus bottle-shaped virus	148.209
Acidianus bottle-shaped virus 3 strain ABV3	Acidianus bottle-shaped virus	81.7199
Acidianus bottle-shaped virus	Acidianus bottle-shaped virus 2 strain ABV2	148.209
Acidianus bottle-shaped virus 3 strain ABV3	Acidianus bottle-shaped virus 2 strain ABV2	82.824
Acidianus bottle-shaped virus	Acidianus bottle-shaped virus 3 strain ABV3	81.7199
Acidianus bottle-shaped virus 2 strain ABV2	Acidianus bottle-shaped virus 3 strain ABV3	82.824
Sulfolobus islandicus rod-shaped virus 1	Acidianus filamentous virus 1	1.35197
Sulfolobus islandicus rod-shaped virus 2	Acidianus filamentous virus 1	1.02632
Sulfolobus islandicus rudivirus 3	Acidianus filamentous virus 1	1.35197
Acidianus filamentous virus 3	Acidianus filamentous virus 2	6.96227
Acidianus filamentous virus 6	Acidianus filamentous virus 2	7.057
Acidianus filamentous virus 7	Acidianus filamentous virus 2	35.4204
Acidianus filamentous virus 8	Acidianus filamentous virus 2	7.30775
Acidianus filamentous virus 9	Acidianus filamentous virus 2	4.41308
Sulfolobales Beppu filamentous virus 3	Acidianus filamentous virus 2	80.0414
Sulfolobus islandicus filamentous virus	Acidianus filamentous virus 2	4.41308
Acidianus filamentous virus 2	Acidianus filamentous virus 3	6.96227
Acidianus filamentous virus 6	Acidianus filamentous virus 3	207.022
Acidianus filamentous virus 7	Acidianus filamentous virus 3	122.543
Acidianus filamentous virus 8	Acidianus filamentous virus 3	192.028
Acidianus filamentous virus 9	Acidianus filamentous virus 3	138.061
Sulfolobales Beppu filamentous virus 3	Acidianus filamentous virus 3	2.24406
Sulfolobus islandicus filamentous virus	Acidianus filamentous virus 3	83.1267
Acidianus filamentous virus 2	Acidianus filamentous virus 6	7.057
Acidianus filamentous virus 3	Acidianus filamentous virus 6	207.022
Acidianus filamentous virus 7	Acidianus filamentous virus 6	119.378
Acidianus filamentous virus 8	Acidianus filamentous virus 6	188.47
Acidianus filamentous virus 9	Acidianus filamentous virus 6	139.185
Sulfolobales Beppu filamentous virus 3	Acidianus filamentous virus 6	2.31053
Sulfolobus islandicus filamentous virus	Acidianus filamentous virus 6	80.356
Acidianus filamentous virus 2	Acidianus filamentous virus 7	35.4204
Acidianus filamentous virus 3	Acidianus filamentous virus 7	122.543
Acidianus filamentous virus 6	Acidianus filamentous virus 7	119.378
Acidianus filamentous virus 8	Acidianus filamentous virus 7	125.847
Acidianus filamentous virus 9	Acidianus filamentous virus 7	86.8538
Sulfolobales Beppu filamentous virus 3	Acidianus filamentous virus 7	29.1245
Sulfolobus islandicus filamentous virus	Acidianus filamentous virus 7	76.4255
Acidianus filamentous virus 2	Acidianus filamentous virus 8	7.30775
Acidianus filamentous virus 3	Acidianus filamentous virus 8	192.028
Acidianus filamentous virus 6	Acidianus filamentous virus 8	188.47
Acidianus filamentous virus 7	Acidianus filamentous virus 8	125.847
Acidianus filamentous virus 9	Acidianus filamentous virus 8	134.109
Sulfolobales Beppu filamentous virus 3	Acidianus filamentous virus 8	2.48631
Sulfolobus islandicus filamentous virus	Acidianus filamentous virus 8	78.5194
Acidianus filamentous virus 2	Acidianus filamentous virus 9	4.41308
Acidianus filamentous virus 3	Acidianus filamentous virus 9	138.061
Acidianus filamentous virus 6	Acidianus filamentous virus 9	139.185
Acidianus filamentous virus 7	Acidianus filamentous virus 9	86.8538
Acidianus filamentous virus 8	Acidianus filamentous virus 9	134.109
Sulfolobales Beppu filamentous virus 3	Acidianus filamentous virus 9	2.08637
Sulfolobus islandicus filamentous virus	Acidianus filamentous virus 9	105.763
Acidianus rod-shaped virus 2	Acidianus rod-shaped virus 1	57.8346
Stygiolobus rod-shaped virus	Acidianus rod-shaped virus 1	48.6695
Sulfolobales Mexican rudivirus 1	Acidianus rod-shaped virus 1	34.6269
Sulfolobus islandicus rod-shaped virus 1	Acidianus rod-shaped virus 1	39.6803
Sulfolobus islandicus rod-shaped virus 10	Acidianus rod-shaped virus 1	42.2487
Sulfolobus islandicus rod-shaped virus 11	Acidianus rod-shaped virus 1	42.0549
Sulfolobus islandicus rod-shaped virus 2	Acidianus rod-shaped virus 1	38.0504
Sulfolobus islandicus rod-shaped virus 4	Acidianus rod-shaped virus 1	41.3255
Sulfolobus islandicus rod-shaped virus 5	Acidianus rod-shaped virus 1	40.8204
Sulfolobus islandicus rod-shaped virus 6	Acidianus rod-shaped virus 1	40.9851
Sulfolobus islandicus rod-shaped virus 7	Acidianus rod-shaped virus 1	41.6816
Sulfolobus islandicus rod-shaped virus 8	Acidianus rod-shaped virus 1	36.9948
Sulfolobus islandicus rod-shaped virus 9	Acidianus rod-shaped virus 1	37.4286
Sulfolobus islandicus rudivirus 3	Acidianus rod-shaped virus 1	36.3419
Acidianus rod-shaped virus 1	Acidianus rod-shaped virus 2	57.8346
Acidianus two-tailed virus	Acidianus rod-shaped virus 2	2.63071
Stygiolobus rod-shaped virus	Acidianus rod-shaped virus 2	51.7887
Sulfolobales Mexican rudivirus 1	Acidianus rod-shaped virus 2	37.6317
Sulfolobus islandicus rod-shaped virus 1	Acidianus rod-shaped virus 2	46.0159
Sulfolobus islandicus rod-shaped virus 10	Acidianus rod-shaped virus 2	48.54
Sulfolobus islandicus rod-shaped virus 11	Acidianus rod-shaped virus 2	48.3183
Sulfolobus islandicus rod-shaped virus 2	Acidianus rod-shaped virus 2	44.14
Sulfolobus islandicus rod-shaped virus 4	Acidianus rod-shaped virus 2	47.485
Sulfolobus islandicus rod-shaped virus 5	Acidianus rod-shaped virus 2	46.9094
Sulfolobus islandicus rod-shaped virus 6	Acidianus rod-shaped virus 2	47.097
Sulfolobus islandicus rod-shaped virus 7	Acidianus rod-shaped virus 2	47.8914
Sulfolobus islandicus rod-shaped virus 8	Acidianus rod-shaped virus 2	42.932
Sulfolobus islandicus rod-shaped virus 9	Acidianus rod-shaped virus 2	43.4279
Sulfolobus islandicus rudivirus 3	Acidianus rod-shaped virus 2	42.5982
Sulfolobales Mexican fusellovirus 1	Acidianus spindle-shaped virus 1	17.8169
Sulfolobus spindle-shaped virus 1	Acidianus spindle-shaped virus 1	29.7373
Sulfolobus spindle-shaped virus 2	Acidianus spindle-shaped virus 1	32.4788
Sulfolobus spindle-shaped virus 4	Acidianus spindle-shaped virus 1	32.4788
Sulfolobus spindle-shaped virus 5	Acidianus spindle-shaped virus 1	32.4788
Sulfolobus spindle-shaped virus 6	Acidianus spindle-shaped virus 1	47.0733
Sulfolobus spindle-shaped virus 7	Acidianus spindle-shaped virus 1	50.8433
Sulfolobus virus Kamchatka 1	Acidianus spindle-shaped virus 1	44.0193
Sulfolobus virus Ragged Hills	Acidianus spindle-shaped virus 1	31.8369
Acidianus two-tailed virus	Acidianus tailed spindle virus	16.0261
Sulfolobus monocaudavirus SMV1	Acidianus tailed spindle virus	13.0161
Sulfolobus monocaudavirus SMV2	Acidianus tailed spindle virus	16.605
Sulfolobus monocaudavirus SMV3	Acidianus tailed spindle virus	39.5948
Sulfolobus monocaudavirus SMV4	Acidianus tailed spindle virus	28.8564
Sulfolobus virus STSV1	Acidianus tailed spindle virus	23.1149
Sulfolobus virus STSV2	Acidianus tailed spindle virus	25.5092
Acidianus rod-shaped virus 2	Acidianus two-tailed virus	2.63071
Acidianus tailed spindle virus	Acidianus two-tailed virus	16.0261
Sulfolobales Virus YNP2	Acidianus two-tailed virus	4.06148
Sulfolobus monocaudavirus SMV1	Acidianus two-tailed virus	25.0282
Sulfolobus monocaudavirus SMV2	Acidianus two-tailed virus	20.7306
Sulfolobus monocaudavirus SMV3	Acidianus two-tailed virus	34.4043
Sulfolobus monocaudavirus SMV4	Acidianus two-tailed virus	31.128
Sulfolobus virus STSV1	Acidianus two-tailed virus	3.49694
Sulfolobus virus STSV2	Acidianus two-tailed virus	3.46099
Agrobacterium phage OLIVR5	Acidovorax phage ACP17	6.62652
Caulobacter phage Cr30	Acidovorax phage ACP17	20.5859
Cyanophage P-RSM1	Acidovorax phage ACP17	13.8896
Cyanophage P-RSM6	Acidovorax phage ACP17	12.0205
Cyanophage P-TIM40	Acidovorax phage ACP17	11.5649
Cyanophage S-RIM12	Acidovorax phage ACP17	5.44695
Cyanophage S-RIM32	Acidovorax phage ACP17	5.94108
Cyanophage S-RIM44	Acidovorax phage ACP17	7.20892
Cyanophage S-RIM50	Acidovorax phage ACP17	13.349
Cyanophage S-TIM4	Acidovorax phage ACP17	13.076
Pelagibacter phage HTVC008M	Acidovorax phage ACP17	24.5279
Prochlorococcus phage MED4-213	Acidovorax phage ACP17	9.17702
Prochlorococcus phage P-HM1	Acidovorax phage ACP17	11.3785
Prochlorococcus phage P-HM2	Acidovorax phage ACP17	9.87898
Prochlorococcus phage P-RSM4	Acidovorax phage ACP17	12.9433
Prochlorococcus phage P-SSM2	Acidovorax phage ACP17	6.38328
Prochlorococcus phage P-SSM3	Acidovorax phage ACP17	10.7337
Prochlorococcus phage P-SSM4	Acidovorax phage ACP17	13.5605
Prochlorococcus phage P-SSM7	Acidovorax phage ACP17	13.0094
Prochlorococcus phage P-TIM68	Acidovorax phage ACP17	12.7166
Prochlorococcus phage Syn1	Acidovorax phage ACP17	7.23456
Prochlorococcus phage Syn33	Acidovorax phage ACP17	13.349
Pseudomonas phage pf16	Acidovorax phage ACP17	19.299
Ralstonia phage RSP15	Acidovorax phage ACP17	8.38689
Rhizobium phage vB_RleM_P10VF	Acidovorax phage ACP17	6.6728
Sinorhizobium phage phiM12	Acidovorax phage ACP17	13.4513
Sinorhizobium phage phiM7	Acidovorax phage ACP17	15.2535
Sinorhizobium phage phiM9	Acidovorax phage ACP17	7.71202
Sinorhizobium phage phiN3	Acidovorax phage ACP17	17.0298
Stenotrophomonas phage IME-SM1	Acidovorax phage ACP17	80.1293
Stenotrophomonas phage Mendera	Acidovorax phage ACP17	87.8505
Stenotrophomonas phage Moby	Acidovorax phage ACP17	87.2845
Stenotrophomonas phage YB07	Acidovorax phage ACP17	84.5218
Synechococcus phage ACG-2014b	Acidovorax phage ACP17	5.36847
Synechococcus phage ACG-2014c	Acidovorax phage ACP17	13.4188
Synechococcus phage ACG-2014d	Acidovorax phage ACP17	13.6686
Synechococcus phage ACG-2014e	Acidovorax phage ACP17	7.80172
Synechococcus phage ACG-2014g	Acidovorax phage ACP17	13.7415
Synechococcus phage ACG-2014h	Acidovorax phage ACP17	6.1633
Synechococcus phage ACG-2014i	Acidovorax phage ACP17	7.83021
Synechococcus phage ACG-2014j	Acidovorax phage ACP17	5.94108
Synechococcus phage Bellamy	Acidovorax phage ACP17	9.14962
Synechococcus phage S-B64	Acidovorax phage ACP17	14.6429
Synechococcus phage S-CAM1	Acidovorax phage ACP17	8.74097
Synechococcus phage S-CAM22	Acidovorax phage ACP17	7.22217
Synechococcus phage S-CAM3	Acidovorax phage ACP17	7.08249
Synechococcus phage S-CAM4	Acidovorax phage ACP17	5.75124
Synechococcus phage S-CAM7	Acidovorax phage ACP17	9.2267
Synechococcus phage S-CAM8	Acidovorax phage ACP17	14.195
Synechococcus phage S-CAM9	Acidovorax phage ACP17	10.2619
Synechococcus phage S-CRM01	Acidovorax phage ACP17	11.2484
Synechococcus phage S-H35	Acidovorax phage ACP17	14.195
Synechococcus phage S-IOM18	Acidovorax phage ACP17	14.0027
Synechococcus phage S-MbCM100	Acidovorax phage ACP17	13.9648
Synechococcus phage S-P4	Acidovorax phage ACP17	14.5544
Synechococcus phage S-PM2	Acidovorax phage ACP17	6.98335
Synechococcus phage S-RIM2 R1_1999	Acidovorax phage ACP17	13.9648
Synechococcus phage S-RIM8	Acidovorax phage ACP17	13.454
Synechococcus phage S-RIM8 A.HR1	Acidovorax phage ACP17	13.9271
Synechococcus phage S-RSM4	Acidovorax phage ACP17	7.158
Synechococcus phage S-SKS1	Acidovorax phage ACP17	7.48019
Synechococcus phage S-SM1	Acidovorax phage ACP17	13.1096
Synechococcus phage S-SM2	Acidovorax phage ACP17	7.80733
Synechococcus phage S-SSM4	Acidovorax phage ACP17	13.5964
Synechococcus phage S-SSM5	Acidovorax phage ACP17	13.4188
Synechococcus phage S-SSM7	Acidovorax phage ACP17	9.32722
Synechococcus phage S-ShM2	Acidovorax phage ACP17	13.2454
Synechococcus phage S-T4	Acidovorax phage ACP17	8.88286
Synechococcus phage S-WAM1	Acidovorax phage ACP17	13.5605
Synechococcus phage S-WAM2	Acidovorax phage ACP17	7.3645
Synechococcus phage Syn19	Acidovorax phage ACP17	13.7783
Synechococcus phage Syn30	Acidovorax phage ACP17	14.0027
Synechococcus phage metaG-MbCM1	Acidovorax phage ACP17	10.1119
Synechococcus phage syn9	Acidovorax phage ACP17	13.3838
Synechococcus virus S-PRM1	Acidovorax phage ACP17	8.49603
Acinetobacter phage AM101	Acinetobacter phage 133	249.176
Acinetobacter phage AbTZA1	Acinetobacter phage 133	231.601
Acinetobacter phage Ac42	Acinetobacter phage 133	225.592
Acinetobacter phage Acj61	Acinetobacter phage 133	223.836
Acinetobacter phage Acj9	Acinetobacter phage 133	242.697
Acinetobacter phage KARL-1	Acinetobacter phage 133	239.908
Acinetobacter phage ZZ1	Acinetobacter phage 133	247.449
Acinetobacter phage vB_AbaM_Apostate	Acinetobacter phage 133	245.293
Acinetobacter phage vB_AbaM_Berthold	Acinetobacter phage 133	243.548
Acinetobacter phage vB_AbaM_Kimel	Acinetobacter phage 133	242.979
Acinetobacter phage vB_AbaM_Konradin	Acinetobacter phage 133	241.032
Acinetobacter phage vB_AbaM_Lazarus	Acinetobacter phage 133	241.604
Acinetobacter phage vB_AbaM_PhT2	Acinetobacter phage 133	227.982
Acinetobacter phage vB_ApiM_fHyAci03	Acinetobacter phage 133	241.604
Aeromonas phage 25	Acinetobacter phage 133	23.8544
Aeromonas phage 44RR2.8t	Acinetobacter phage 133	18.5491
Aeromonas phage 50AhydR13PP	Acinetobacter phage 133	20.4322
Aeromonas phage 60AhydR15PP	Acinetobacter phage 133	20.3492
Aeromonas phage 65	Acinetobacter phage 133	14.6466
Aeromonas phage AS-gz	Acinetobacter phage 133	20.7716
Aeromonas phage AS-sw	Acinetobacter phage 133	13.9961
Aeromonas phage AS-zj	Acinetobacter phage 133	15.4664
Aeromonas phage Aeh1	Acinetobacter phage 133	13.9259
Aeromonas phage Aes012	Acinetobacter phage 133	23.8083
Aeromonas phage Aes508	Acinetobacter phage 133	24.2308
Aeromonas phage Ah1	Acinetobacter phage 133	17.364
Aeromonas phage CC2	Acinetobacter phage 133	13.5238
Aeromonas phage PX29	Acinetobacter phage 133	13.0864
Aeromonas phage phiAS4	Acinetobacter phage 133	17.845
Aeromonas phage phiAS5	Acinetobacter phage 133	17.0389
Aeromonas virus 31	Acinetobacter phage 133	18.7439
Citrobacter phage CF1 ERZ-2017	Acinetobacter phage 133	48.4423
Citrobacter phage Merlin	Acinetobacter phage 133	44.9963
Citrobacter phage Moon	Acinetobacter phage 133	47.1094
Citrobacter phage PhiZZ23	Acinetobacter phage 133	6.28523
Citrobacter phage PhiZZ6	Acinetobacter phage 133	8.96563
Citrobacter phage vB_CroM_CrRp10	Acinetobacter phage 133	9.17062
Cronobacter phage Pet-CM3-4	Acinetobacter phage 133	48.3203
Cronobacter phage S13	Acinetobacter phage 133	16.4089
Edwardsiella phage PEi20	Acinetobacter phage 133	31.1722
Enterobacter phage CC31	Acinetobacter phage 133	53.9561
Enterobacter phage PG7	Acinetobacter phage 133	45.5337
Enterobacter phage myPSH1140	Acinetobacter phage 133	53.0593
Enterobacter phage vB_EclM_CIP9	Acinetobacter phage 133	31.4047
Enterobacteria phage ATK47	Acinetobacter phage 133	13.8792
Enterobacteria phage Aplg8	Acinetobacter phage 133	7.11488
Enterobacteria phage GEC-3S	Acinetobacter phage 133	14.6011
Enterobacteria phage GiZh	Acinetobacter phage 133	7.064
Enterobacteria phage Kha5h	Acinetobacter phage 133	9.91513
Enterobacteria phage RB18	Acinetobacter phage 133	7.56434
Enterobacteria phage RB27	Acinetobacter phage 133	4.94833
Enterobacteria phage RB51	Acinetobacter phage 133	4.90799
Enterobacteria phage RB68	Acinetobacter phage 133	4.84807
Enterobacteria phage T6	Acinetobacter phage 133	13.4867
Enterobacteria phage vB_EcoM_IME281	Acinetobacter phage 133	25.6447
Enterobacteria phage vB_EcoM_IME339	Acinetobacter phage 133	1.47852
Enterobacteria phage vB_EcoM_IME340	Acinetobacter phage 133	2.61738
Enterobacteria phage vB_EcoM_IME341	Acinetobacter phage 133	24.1345
Erwinia phage Cronus	Acinetobacter phage 133	56.9005
Escherichia coli O157 typing phage 3	Acinetobacter phage 133	16.3406
Escherichia coli O157 typing phage 6	Acinetobacter phage 133	17.013
Escherichia phage APCEc01	Acinetobacter phage 133	16.2728
Escherichia phage AR1	Acinetobacter phage 133	4.74975
Escherichia phage AnYang	Acinetobacter phage 133	24.0881
Escherichia phage Bp7	Acinetobacter phage 133	26.2262
Escherichia phage EC121	Acinetobacter phage 133	2.52986
Escherichia phage ECD7	Acinetobacter phage 133	16.6173
Escherichia phage ECML-134	Acinetobacter phage 133	10.4272
Escherichia phage ECO4	Acinetobacter phage 133	1.21112
Escherichia phage EcS1	Acinetobacter phage 133	49.131
Escherichia phage F2	Acinetobacter phage 133	16.7235
Escherichia phage HP3	Acinetobacter phage 133	4.78885
Escherichia phage HY01	Acinetobacter phage 133	3.97589
Escherichia phage HY03	Acinetobacter phage 133	9.04173
Escherichia phage IME08	Acinetobacter phage 133	25.0165
Escherichia phage JS10	Acinetobacter phage 133	27.8103
Escherichia phage JS98	Acinetobacter phage 133	24.4351
Escherichia phage JSE	Acinetobacter phage 133	16.1055
Escherichia phage KIT03	Acinetobacter phage 133	6.32944
Escherichia phage MLF4	Acinetobacter phage 133	6.21956
Escherichia phage MX01	Acinetobacter phage 133	22.8009
Escherichia phage PE37	Acinetobacter phage 133	3.81983
Escherichia phage PP01	Acinetobacter phage 133	3.50454
Escherichia phage Phi1	Acinetobacter phage 133	17.6686
Escherichia phage QL01	Acinetobacter phage 133	25.6884
Escherichia phage RB3	Acinetobacter phage 133	7.56434
Escherichia phage RB49	Acinetobacter phage 133	13.062
Escherichia phage RB69	Acinetobacter phage 133	14.7278
Escherichia phage SF	Acinetobacter phage 133	15.0867
Escherichia phage ST0	Acinetobacter phage 133	14.9544
Escherichia phage T2	Acinetobacter phage 133	4.84807
Escherichia phage UFV-AREG1	Acinetobacter phage 133	4.88794
Escherichia phage WG01	Acinetobacter phage 133	24.1345
Escherichia phage YUEEL01	Acinetobacter phage 133	3.76262
Escherichia phage ime09	Acinetobacter phage 133	5.00945
Escherichia phage p000v	Acinetobacter phage 133	18.1348
Escherichia phage phiC120	Acinetobacter phage 133	14.4763
Escherichia phage phiE142	Acinetobacter phage 133	3.97908
Escherichia phage phiEC1	Acinetobacter phage 133	16.3747
Escherichia phage slur02	Acinetobacter phage 133	7.73069
Escherichia phage slur03	Acinetobacter phage 133	4.92812
Escherichia phage slur04	Acinetobacter phage 133	7.73069
Escherichia phage slur07	Acinetobacter phage 133	9.11875
Escherichia phage slur14	Acinetobacter phage 133	4.92812
Escherichia phage teqdroes	Acinetobacter phage 133	7.68269
Escherichia phage teqhad	Acinetobacter phage 133	7.65883
Escherichia phage teqskov	Acinetobacter phage 133	6.44155
Escherichia phage vB_EcoM-G28	Acinetobacter phage 133	7.70664
Escherichia phage vB_EcoM-UFV13	Acinetobacter phage 133	7.68269
Escherichia phage vB_EcoM-fFiEco06	Acinetobacter phage 133	3.6134
Escherichia phage vB_EcoM_005	Acinetobacter phage 133	23.4912
Escherichia phage vB_EcoM_112	Acinetobacter phage 133	7.42536
Escherichia phage vB_EcoM_ACG-C40	Acinetobacter phage 133	6.02711
Escherichia phage vB_EcoM_DalCa	Acinetobacter phage 133	2.46112
Escherichia phage vB_EcoM_F1	Acinetobacter phage 133	6.09052
Escherichia phage vB_EcoM_G4498	Acinetobacter phage 133	1.10625
Escherichia phage vB_EcoM_G4507	Acinetobacter phage 133	6.19784
Escherichia phage vB_EcoM_G50	Acinetobacter phage 133	5.02998
Escherichia phage vB_EcoM_G8	Acinetobacter phage 133	13.3937
Escherichia phage vB_EcoM_G9062	Acinetobacter phage 133	2.34345
Escherichia phage vB_EcoM_JS09	Acinetobacter phage 133	14.7278
Escherichia phage vB_EcoM_KAW1E185	Acinetobacter phage 133	8.91539
Escherichia phage vB_EcoM_Lutter	Acinetobacter phage 133	8.79149
Escherichia phage vB_EcoM_NBG2	Acinetobacter phage 133	1.38199
Escherichia phage vB_EcoM_OE5505	Acinetobacter phage 133	1.06217
Escherichia phage vB_EcoM_Ozark	Acinetobacter phage 133	6.32944
Escherichia phage vB_EcoM_PhAPEC2	Acinetobacter phage 133	13.8377
Escherichia phage vB_EcoM_VR20	Acinetobacter phage 133	25.2171
Escherichia phage vB_EcoM_VR25	Acinetobacter phage 133	24.9273
Escherichia phage vB_EcoM_VR26	Acinetobacter phage 133	26.6398
Escherichia phage vB_EcoM_VR7	Acinetobacter phage 133	26.5544
Escherichia phage vB_vPM_PD112	Acinetobacter phage 133	2.42716
Escherichia phage vb_EcoM-VR5	Acinetobacter phage 133	25.8648
Escherichia virus KFS-EC	Acinetobacter phage 133	19.8269
Escherichia virus RB14	Acinetobacter phage 133	6.19784
Escherichia virus RB32	Acinetobacter phage 133	4.96862
Escherichia virus T4	Acinetobacter phage 133	13.0916
Klebsiella phage JD18	Acinetobacter phage 133	59.7938
Klebsiella phage KP179	Acinetobacter phage 133	55.3696
Klebsiella phage KPV15	Acinetobacter phage 133	54.4496
Klebsiella phage Marfa	Acinetobacter phage 133	52.0633
Klebsiella phage Mineola	Acinetobacter phage 133	59.9493
Klebsiella phage PKO111	Acinetobacter phage 133	68.8092
Klebsiella phage vB_KpnM_KpV477	Acinetobacter phage 133	58.0863
Klebsiella phage vB_Kpn_F48	Acinetobacter phage 133	53.672
Morganella phage vB_MmoM_MP1	Acinetobacter phage 133	50.7366
Pectobacterium bacteriophage PM2	Acinetobacter phage 133	35.0637
Phage NBEco003	Acinetobacter phage 133	7.77908
Proteus phage PM2	Acinetobacter phage 133	59.5153
Proteus phage phiP4-3	Acinetobacter phage 133	58.4726
Proteus phage vB_PmiM_Pm5461	Acinetobacter phage 133	57.6329
Pseudomonas phage PspYZU05	Acinetobacter phage 133	56.3852
Salmonella phage Melville	Acinetobacter phage 133	47.464
Salmonella phage SG1	Acinetobacter phage 133	6.30729
Salmonella phage STML-198	Acinetobacter phage 133	48.0903
Salmonella phage STP4-a	Acinetobacter phage 133	53.516
Salmonella phage pSe_SNUABM_01	Acinetobacter phage 133	6.15466
Salmonella phage vB_SenM-S16	Acinetobacter phage 133	50.9483
Salmonella phage vB_SnwM_CGG4-1	Acinetobacter phage 133	59.3511
Serratia phage CHI14	Acinetobacter phage 133	52.3445
Serratia phage Muldoon	Acinetobacter phage 133	44.2773
Serratia phage PS2	Acinetobacter phage 133	34.1603
Serratia phage PhiZZ30	Acinetobacter phage 133	7.70664
Serratia phage X20	Acinetobacter phage 133	54.0998
Shigella phage CM8	Acinetobacter phage 133	4.98899
Shigella phage JK45	Acinetobacter phage 133	16.2391
Shigella phage SH7	Acinetobacter phage 133	3.78161
Shigella phage SHBML-50-1	Acinetobacter phage 133	7.75484
Shigella phage SHFML-11	Acinetobacter phage 133	7.65883
Shigella phage SHFML-26	Acinetobacter phage 133	7.65883
Shigella phage SHSML-52-1	Acinetobacter phage 133	16.3747
Shigella phage SP18	Acinetobacter phage 133	23.6786
Shigella phage Sf21	Acinetobacter phage 133	1.30337
Shigella phage Sf22	Acinetobacter phage 133	7.70664
Shigella phage Sf23	Acinetobacter phage 133	2.42716
Shigella phage Sf24	Acinetobacter phage 133	7.6114
Shigella phage Shf125875	Acinetobacter phage 133	14.9216
Shigella phage Shfl2	Acinetobacter phage 133	7.75484
Shigella phage pSs-1	Acinetobacter phage 133	1.30337
Shigella phage phi25-307	Acinetobacter phage 133	14.9544
Stenotrophomonas phage IME13	Acinetobacter phage 133	23.7352
Vibrio phage KVP40	Acinetobacter phage 133	10.5247
Vibrio phage VH7D	Acinetobacter phage 133	10.3847
Vibrio phage ValKK3	Acinetobacter phage 133	14.3739
Vibrio phage nt-1	Acinetobacter phage 133	14.0193
Yersinia phage PST	Acinetobacter phage 133	13.3018
Yersinia phage PYPS2T	Acinetobacter phage 133	1.25696
Yersinia phage fHe-Yen9-01	Acinetobacter phage 133	42.7548
Yersinia phage fPS-2	Acinetobacter phage 133	11.9533
Yersinia phage fPS-65	Acinetobacter phage 133	1.27237
Yersinia phage fPS-90	Acinetobacter phage 133	6.26325
Yersinia phage phiD1	Acinetobacter phage 133	7.47133
Yersinia phage phiR1-RT	Acinetobacter phage 133	49.4829
Yersinia phage vB_YenM_TG1	Acinetobacter phage 133	43.8825
Yersinia phage vB_YepM_ZN18	Acinetobacter phage 133	3.80068
Acinetobacter phage AP22	Acinetobacter phage AB1	138.274
Acinetobacter phage AbP2	Acinetobacter phage AB1	161.104
Acinetobacter phage LZ35	Acinetobacter phage AB1	159.712
Acinetobacter phage WCHABP1	Acinetobacter phage AB1	134.669
Acinetobacter phage WCHABP12	Acinetobacter phage AB1	138.667
Acinetobacter phage YMC-13-01-C62	Acinetobacter phage AB1	151.536
Acinetobacter phage YMC11/12/R2315	Acinetobacter phage AB1	154.868
Acinetobacter phage phiAC-1	Acinetobacter phage AB1	73.4613
Acinetobacter phage vB_AbaM-IME-AB2	Acinetobacter phage AB1	172.143
Aeromonas phage 2_D05	Acinetobacter phage AB1	9.03598
Aeromonas phage 4_D05	Acinetobacter phage AB1	9.50643
Aeromonas phage vB_AsaM-56	Acinetobacter phage AB1	4.77659
Burkholderia phage Bcep1	Acinetobacter phage AB1	3.16424
Burkholderia phage Bcep43	Acinetobacter phage AB1	3.40137
Burkholderia phage Bcep781	Acinetobacter phage AB1	3.3603
Burkholderia phage BcepNY3	Acinetobacter phage AB1	3.20227
Edwardsiella phage Edno5	Acinetobacter phage AB1	11.6581
Edwardsiella phage GF-2	Acinetobacter phage AB1	11.3095
Ralstonia phage Adzire	Acinetobacter phage AB1	3.70894
Ralstonia phage Bakoly	Acinetobacter phage AB1	3.5287
Ralstonia phage Simangalove	Acinetobacter phage AB1	3.70894
Xanthomonas phage KPhi1	Acinetobacter phage AB1	3.3603
Xanthomonas phage OP2	Acinetobacter phage AB1	3.5287
Xanthomonas phage XPP1	Acinetobacter phage AB1	3.08984
Xanthomonas phage XPV1	Acinetobacter phage AB1	2.94722
Xanthomonas virus phiXaf18	Acinetobacter phage AB1	3.31987
Acinetobacter phage AbKT21phiIII	Acinetobacter phage AB3	71.8155
Acinetobacter phage Abp1	Acinetobacter phage AB3	68.2175
Acinetobacter phage Fri1	Acinetobacter phage AB3	76.7265
Acinetobacter phage IME-200	Acinetobacter phage AB3	76.7265
Acinetobacter phage Petty	Acinetobacter phage AB3	54.4704
Acinetobacter phage SH-Ab 15519	Acinetobacter phage AB3	69.0034
Acinetobacter phage SWH-Ab-1	Acinetobacter phage AB3	69.8558
Acinetobacter phage SWH-Ab-3	Acinetobacter phage AB3	69.5635
Acinetobacter phage WCHABP5	Acinetobacter phage AB3	70.1568
Acinetobacter phage phiAB1	Acinetobacter phage AB3	70.4671
Acinetobacter phage phiAB6	Acinetobacter phage AB3	70.7874
Acinetobacter phage vB_AbaP_46-62_Aci07	Acinetobacter phage AB3	72.9547
Acinetobacter phage vB_AbaP_AS11	Acinetobacter phage AB3	77.6056
Acinetobacter phage vB_AbaP_AS12	Acinetobacter phage AB3	78.234
Acinetobacter phage vB_AbaP_Acibel007	Acinetobacter phage AB3	60.3859
Acinetobacter phage vB_AbaP_B09_Aci08	Acinetobacter phage AB3	81.5029
Acinetobacter phage vB_AbaP_B1	Acinetobacter phage AB3	73.2393
Acinetobacter phage vB_AbaP_B3	Acinetobacter phage AB3	69.5635
Acinetobacter phage vB_AbaP_B5	Acinetobacter phage AB3	72.6776
Acinetobacter phage vB_AbaP_D2	Acinetobacter phage AB3	65.9666
Acinetobacter phage vB_AbaP_PD-6A3	Acinetobacter phage AB3	69.8558
Acinetobacter phage vB_AbaP_PD-AB9	Acinetobacter phage AB3	69.8558
Acinetobacter phage vB_ApiP_P1	Acinetobacter phage AB3	78.234
Acinetobacter phage vB_ApiP_P2	Acinetobacter phage AB3	76.7265
Acinetobacter phage 133	Acinetobacter phage AM101	249.176
Acinetobacter phage AbTZA1	Acinetobacter phage AM101	300
Acinetobacter phage Ac42	Acinetobacter phage AM101	235.715
Acinetobacter phage Acj61	Acinetobacter phage AM101	300
Acinetobacter phage Acj9	Acinetobacter phage AM101	300
Acinetobacter phage KARL-1	Acinetobacter phage AM101	300
Acinetobacter phage ZZ1	Acinetobacter phage AM101	300
Acinetobacter phage vB_AbaM_Apostate	Acinetobacter phage AM101	300
Acinetobacter phage vB_AbaM_Berthold	Acinetobacter phage AM101	300
Acinetobacter phage vB_AbaM_Kimel	Acinetobacter phage AM101	300
Acinetobacter phage vB_AbaM_Konradin	Acinetobacter phage AM101	300
Acinetobacter phage vB_AbaM_Lazarus	Acinetobacter phage AM101	300
Acinetobacter phage vB_AbaM_PhT2	Acinetobacter phage AM101	300
Acinetobacter phage vB_ApiM_fHyAci03	Acinetobacter phage AM101	300
Aeromonas phage 25	Acinetobacter phage AM101	17.6063
Aeromonas phage 44RR2.8t	Acinetobacter phage AM101	12.6212
Aeromonas phage 50AhydR13PP	Acinetobacter phage AM101	15.9168
Aeromonas phage 60AhydR15PP	Acinetobacter phage AM101	14.2988
Aeromonas phage 65	Acinetobacter phage AM101	7.16044
Aeromonas phage AS-gz	Acinetobacter phage AM101	14.643
Aeromonas phage AS-sw	Acinetobacter phage AM101	11.5552
Aeromonas phage AS-zj	Acinetobacter phage AM101	11.6392
Aeromonas phage Aeh1	Acinetobacter phage AM101	10.0334
Aeromonas phage Aes012	Acinetobacter phage AM101	17.5681
Aeromonas phage Aes508	Acinetobacter phage AM101	14.7492
Aeromonas phage Ah1	Acinetobacter phage AM101	11.8653
Aeromonas phage CC2	Acinetobacter phage AM101	11.1284
Aeromonas phage PX29	Acinetobacter phage AM101	11.9145
Aeromonas phage phiAS4	Acinetobacter phage AM101	13.5303
Aeromonas phage phiAS5	Acinetobacter phage AM101	12.9939
Aeromonas virus 31	Acinetobacter phage AM101	12.7783
Citrobacter phage CF1 ERZ-2017	Acinetobacter phage AM101	43.5163
Citrobacter phage Merlin	Acinetobacter phage AM101	41.8938
Citrobacter phage Moon	Acinetobacter phage AM101	43.975
Cronobacter phage Pet-CM3-4	Acinetobacter phage AM101	37.8776
Cronobacter phage S13	Acinetobacter phage AM101	19.8001
Edwardsiella phage PEi20	Acinetobacter phage AM101	23.3297
Enterobacter phage CC31	Acinetobacter phage AM101	41.4676
Enterobacter phage PG7	Acinetobacter phage AM101	33.5976
Enterobacter phage myPSH1140	Acinetobacter phage AM101	43.9593
Enterobacter phage vB_EclM_CIP9	Acinetobacter phage AM101	25.1385
Enterobacteria phage ATK47	Acinetobacter phage AM101	10.9818
Enterobacteria phage GEC-3S	Acinetobacter phage AM101	13.3496
Enterobacteria phage vB_EcoM_IME281	Acinetobacter phage AM101	21.0897
Enterobacteria phage vB_EcoM_IME341	Acinetobacter phage AM101	21.2056
Erwinia phage Cronus	Acinetobacter phage AM101	46.2155
Escherichia coli O157 typing phage 3	Acinetobacter phage AM101	13.5609
Escherichia coli O157 typing phage 6	Acinetobacter phage AM101	14.1654
Escherichia phage APCEc01	Acinetobacter phage AM101	13.4999
Escherichia phage AnYang	Acinetobacter phage AM101	21.0534
Escherichia phage Bp7	Acinetobacter phage AM101	21.6021
Escherichia phage ECD7	Acinetobacter phage AM101	15.3285
Escherichia phage EcS1	Acinetobacter phage AM101	40.5533
Escherichia phage F2	Acinetobacter phage AM101	13.9051
Escherichia phage IME08	Acinetobacter phage AM101	20.3859
Escherichia phage JS10	Acinetobacter phage AM101	23.1501
Escherichia phage JS98	Acinetobacter phage AM101	19.8761
Escherichia phage JSE	Acinetobacter phage AM101	13.3496
Escherichia phage MX01	Acinetobacter phage AM101	18.2929
Escherichia phage Phi1	Acinetobacter phage AM101	16.3931
Escherichia phage QL01	Acinetobacter phage AM101	19.5386
Escherichia phage RB49	Acinetobacter phage AM101	11.8266
Escherichia phage RB69	Acinetobacter phage AM101	13.4696
Escherichia phage SF	Acinetobacter phage AM101	13.8097
Escherichia phage ST0	Acinetobacter phage AM101	12.1984
Escherichia phage WG01	Acinetobacter phage AM101	19.6126
Escherichia phage p000v	Acinetobacter phage AM101	15.2952
Escherichia phage phiC120	Acinetobacter phage AM101	13.2314
Escherichia phage phiE142	Acinetobacter phage AM101	8.44114
Escherichia phage phiEC1	Acinetobacter phage AM101	13.5916
Escherichia phage vB_EcoM_005	Acinetobacter phage AM101	20.5076
Escherichia phage vB_EcoM_JS09	Acinetobacter phage AM101	11.9958
Escherichia phage vB_EcoM_PhAPEC2	Acinetobacter phage AM101	14.0667
Escherichia phage vB_EcoM_VR20	Acinetobacter phage AM101	14.5641
Escherichia phage vB_EcoM_VR25	Acinetobacter phage AM101	15.8452
Escherichia phage vB_EcoM_VR26	Acinetobacter phage AM101	15.9079
Escherichia phage vB_EcoM_VR7	Acinetobacter phage AM101	15.8452
Escherichia phage vb_EcoM-VR5	Acinetobacter phage AM101	22.9015
Escherichia virus KFS-EC	Acinetobacter phage AM101	16.9428
Klebsiella phage JD18	Acinetobacter phage AM101	45.183
Klebsiella phage KP179	Acinetobacter phage AM101	42.6304
Klebsiella phage KPV15	Acinetobacter phage AM101	38.5644
Klebsiella phage Marfa	Acinetobacter phage AM101	37.8776
Klebsiella phage Mineola	Acinetobacter phage AM101	47.1636
Klebsiella phage PKO111	Acinetobacter phage AM101	46.7743
Klebsiella phage vB_KpnM_KpV477	Acinetobacter phage AM101	43.531
Klebsiella phage vB_Kpn_F48	Acinetobacter phage AM101	37.6579
Morganella phage vB_MmoM_MP1	Acinetobacter phage AM101	45.6283
Pectobacterium bacteriophage PM2	Acinetobacter phage AM101	30.3302
Proteus phage PM2	Acinetobacter phage AM101	60.1014
Proteus phage phiP4-3	Acinetobacter phage AM101	57.1065
Proteus phage vB_PmiM_Pm5461	Acinetobacter phage AM101	56.2388
Pseudomonas phage PspYZU05	Acinetobacter phage AM101	50.9518
Salmonella phage Melville	Acinetobacter phage AM101	35.1538
Salmonella phage STML-198	Acinetobacter phage AM101	35.6583
Salmonella phage STP4-a	Acinetobacter phage AM101	39.0299
Salmonella phage vB_SenM-S16	Acinetobacter phage AM101	36.7093
Salmonella phage vB_SnwM_CGG4-1	Acinetobacter phage AM101	40.8539
Serratia phage CHI14	Acinetobacter phage AM101	47.2288
Serratia phage Muldoon	Acinetobacter phage AM101	35.6013
Serratia phage PS2	Acinetobacter phage AM101	29.3833
Serratia phage X20	Acinetobacter phage AM101	45.2458
Shigella phage JK45	Acinetobacter phage AM101	13.4696
Shigella phage SHSML-52-1	Acinetobacter phage AM101	13.5916
Shigella phage SP18	Acinetobacter phage AM101	13.1439
Shigella phage Shf125875	Acinetobacter phage AM101	13.6532
Shigella phage phi25-307	Acinetobacter phage AM101	12.1984
Stenotrophomonas phage IME13	Acinetobacter phage AM101	17.0553
Vibrio phage KVP40	Acinetobacter phage AM101	9.42954
Vibrio phage VH7D	Acinetobacter phage AM101	10.5986
Vibrio phage ValKK3	Acinetobacter phage AM101	13.2557
Vibrio phage nt-1	Acinetobacter phage AM101	11.5761
Yersinia phage fHe-Yen9-01	Acinetobacter phage AM101	32.5663
Yersinia phage phiR1-RT	Acinetobacter phage AM101	38.851
Yersinia phage vB_YenM_TG1	Acinetobacter phage AM101	37.0492
Enterobacteria phage SP	Acinetobacter phage AP205	1.06628
Escherichia virus FI	Acinetobacter phage AP205	1.06628
Escherichia virus Qbeta	Acinetobacter phage AP205	1.06628
Acinetobacter phage AB1	Acinetobacter phage AP22	138.274
Acinetobacter phage AbP2	Acinetobacter phage AP22	144.283
Acinetobacter phage LZ35	Acinetobacter phage AP22	146.5
Acinetobacter phage WCHABP1	Acinetobacter phage AP22	170.169
Acinetobacter phage WCHABP12	Acinetobacter phage AP22	174.608
Acinetobacter phage YMC-13-01-C62	Acinetobacter phage AP22	142.351
Acinetobacter phage YMC11/12/R2315	Acinetobacter phage AP22	149.294
Acinetobacter phage phiAC-1	Acinetobacter phage AP22	78.791
Acinetobacter phage vB_AbaM-IME-AB2	Acinetobacter phage AP22	146.972
Aeromonas phage 2_D05	Acinetobacter phage AP22	11.0445
Aeromonas phage 4_D05	Acinetobacter phage AP22	13.8768
Aeromonas phage vB_AsaM-56	Acinetobacter phage AP22	2.62499
Burkholderia phage Bcep1	Acinetobacter phage AP22	3.04186
Burkholderia phage Bcep43	Acinetobacter phage AP22	3.2789
Burkholderia phage Bcep781	Acinetobacter phage AP22	3.23783
Burkholderia phage BcepNY3	Acinetobacter phage AP22	3.07987
Edwardsiella phage Edno5	Acinetobacter phage AP22	11.4483
Edwardsiella phage GF-2	Acinetobacter phage AP22	11.0999
Ralstonia phage Adzire	Acinetobacter phage AP22	3.58635
Ralstonia phage Bakoly	Acinetobacter phage AP22	3.40618
Ralstonia phage Simangalove	Acinetobacter phage AP22	3.58635
Xanthomonas phage KPhi1	Acinetobacter phage AP22	3.23783
Xanthomonas phage OP2	Acinetobacter phage AP22	3.40618
Xanthomonas phage XPP1	Acinetobacter phage AP22	2.96749
Xanthomonas phage XPV1	Acinetobacter phage AP22	2.82494
Xanthomonas virus phiXaf18	Acinetobacter phage AP22	3.19742
Acinetobacter phage AB3	Acinetobacter phage AbKT21phiIII	71.8155
Acinetobacter phage Abp1	Acinetobacter phage AbKT21phiIII	100.867
Acinetobacter phage Fri1	Acinetobacter phage AbKT21phiIII	109.576
Acinetobacter phage IME-200	Acinetobacter phage AbKT21phiIII	114.079
Acinetobacter phage Petty	Acinetobacter phage AbKT21phiIII	71.9552
Acinetobacter phage SH-Ab 15519	Acinetobacter phage AbKT21phiIII	97.9143
Acinetobacter phage SWH-Ab-1	Acinetobacter phage AbKT21phiIII	99.3211
Acinetobacter phage SWH-Ab-3	Acinetobacter phage AbKT21phiIII	103.177
Acinetobacter phage WCHABP5	Acinetobacter phage AbKT21phiIII	99.8262
Acinetobacter phage phiAB1	Acinetobacter phage AbKT21phiIII	104.784
Acinetobacter phage phiAB6	Acinetobacter phage AbKT21phiIII	105.367
Acinetobacter phage vB_AbaP_46-62_Aci07	Acinetobacter phage AbKT21phiIII	110.547
Acinetobacter phage vB_AbaP_AS11	Acinetobacter phage AbKT21phiIII	111.059
Acinetobacter phage vB_AbaP_AS12	Acinetobacter phage AbKT21phiIII	107.61
Acinetobacter phage vB_AbaP_Acibel007	Acinetobacter phage AbKT21phiIII	69.3546
Acinetobacter phage vB_AbaP_B09_Aci08	Acinetobacter phage AbKT21phiIII	114.581
Acinetobacter phage vB_AbaP_B1	Acinetobacter phage AbKT21phiIII	106.583
Acinetobacter phage vB_AbaP_B3	Acinetobacter phage AbKT21phiIII	103.177
Acinetobacter phage vB_AbaP_B5	Acinetobacter phage AbKT21phiIII	105.629
Acinetobacter phage vB_AbaP_D2	Acinetobacter phage AbKT21phiIII	99.8262
Acinetobacter phage vB_AbaP_PD-6A3	Acinetobacter phage AbKT21phiIII	108.154
Acinetobacter phage vB_AbaP_PD-AB9	Acinetobacter phage AbKT21phiIII	108.154
Acinetobacter phage vB_ApiP_P1	Acinetobacter phage AbKT21phiIII	107.61
Acinetobacter phage vB_ApiP_P2	Acinetobacter phage AbKT21phiIII	114.079
Acinetobacter phage AB1	Acinetobacter phage AbP2	161.104
Acinetobacter phage AP22	Acinetobacter phage AbP2	144.283
Acinetobacter phage LZ35	Acinetobacter phage AbP2	216.558
Acinetobacter phage WCHABP1	Acinetobacter phage AbP2	170.687
Acinetobacter phage WCHABP12	Acinetobacter phage AbP2	159.627
Acinetobacter phage YMC-13-01-C62	Acinetobacter phage AbP2	198.153
Acinetobacter phage YMC11/12/R2315	Acinetobacter phage AbP2	201.73
Acinetobacter phage phiAC-1	Acinetobacter phage AbP2	72.8405
Acinetobacter phage vB_AbaM-IME-AB2	Acinetobacter phage AbP2	231.563
Aeromonas phage 2_D05	Acinetobacter phage AbP2	8.89462
Aeromonas phage 4_D05	Acinetobacter phage AbP2	9.36497
Aeromonas phage vB_AsaM-56	Acinetobacter phage AbP2	2.655
Burkholderia phage Bcep1	Acinetobacter phage AbP2	3.07191
Burkholderia phage Bcep43	Acinetobacter phage AbP2	3.30897
Burkholderia phage Bcep781	Acinetobacter phage AbP2	3.26791
Burkholderia phage BcepNY3	Acinetobacter phage AbP2	3.10993
Edwardsiella phage Edno5	Acinetobacter phage AbP2	11.4998
Edwardsiella phage GF-2	Acinetobacter phage AbP2	11.1513
Ralstonia phage Adzire	Acinetobacter phage AbP2	3.61646
Ralstonia phage Bakoly	Acinetobacter phage AbP2	3.43627
Ralstonia phage Simangalove	Acinetobacter phage AbP2	3.61646
Xanthomonas phage KPhi1	Acinetobacter phage AbP2	3.26791
Xanthomonas phage OP2	Acinetobacter phage AbP2	3.43627
Xanthomonas phage XPP1	Acinetobacter phage AbP2	2.99753
Xanthomonas phage XPV1	Acinetobacter phage AbP2	2.85496
Xanthomonas virus phiXaf18	Acinetobacter phage AbP2	3.22749
Acinetobacter phage 133	Acinetobacter phage AbTZA1	231.601
Acinetobacter phage AM101	Acinetobacter phage AbTZA1	300
Acinetobacter phage Ac42	Acinetobacter phage AbTZA1	237.67
Acinetobacter phage Acj61	Acinetobacter phage AbTZA1	300
Acinetobacter phage Acj9	Acinetobacter phage AbTZA1	300
Acinetobacter phage KARL-1	Acinetobacter phage AbTZA1	300
Acinetobacter phage ZZ1	Acinetobacter phage AbTZA1	300
Acinetobacter phage vB_AbaM_Apostate	Acinetobacter phage AbTZA1	300
Acinetobacter phage vB_AbaM_Berthold	Acinetobacter phage AbTZA1	300
Acinetobacter phage vB_AbaM_Kimel	Acinetobacter phage AbTZA1	300
Acinetobacter phage vB_AbaM_Konradin	Acinetobacter phage AbTZA1	300
Acinetobacter phage vB_AbaM_Lazarus	Acinetobacter phage AbTZA1	300
Acinetobacter phage vB_AbaM_PhT2	Acinetobacter phage AbTZA1	300
Acinetobacter phage vB_ApiM_fHyAci03	Acinetobacter phage AbTZA1	300
Aeromonas phage 25	Acinetobacter phage AbTZA1	14.3698
Aeromonas phage 44RR2.8t	Acinetobacter phage AbTZA1	11.0492
Aeromonas phage 50AhydR13PP	Acinetobacter phage AbTZA1	11.2569
Aeromonas phage 60AhydR15PP	Acinetobacter phage AbTZA1	11.1969
Aeromonas phage 65	Acinetobacter phage AbTZA1	7.075
Aeromonas phage AS-gz	Acinetobacter phage AbTZA1	11.5022
Aeromonas phage AS-sw	Acinetobacter phage AbTZA1	10.1417
Aeromonas phage AS-zj	Acinetobacter phage AbTZA1	11.5366
Aeromonas phage Aeh1	Acinetobacter phage AbTZA1	9.94132
Aeromonas phage Aes012	Acinetobacter phage AbTZA1	14.3355
Aeromonas phage Aes508	Acinetobacter phage AbTZA1	14.65
Aeromonas phage Ah1	Acinetobacter phage AbTZA1	10.3895
Aeromonas phage CC2	Acinetobacter phage AbTZA1	9.7382
Aeromonas phage PX29	Acinetobacter phage AbTZA1	10.4359
Aeromonas phage phiAS4	Acinetobacter phage AbTZA1	10.5152
Aeromonas phage phiAS5	Acinetobacter phage AbTZA1	12.8905
Aeromonas virus 31	Acinetobacter phage AbTZA1	11.1969
Citrobacter phage CF1 ERZ-2017	Acinetobacter phage AbTZA1	41.5251
Citrobacter phage Merlin	Acinetobacter phage AbTZA1	39.919
Citrobacter phage Moon	Acinetobacter phage AbTZA1	41.9705
Cronobacter phage Pet-CM3-4	Acinetobacter phage AbTZA1	37.6921
Cronobacter phage S13	Acinetobacter phage AbTZA1	19.6787
Edwardsiella phage PEi20	Acinetobacter phage AbTZA1	23.1915
Enterobacter phage CC31	Acinetobacter phage AbTZA1	39.4731
Enterobacter phage PG7	Acinetobacter phage AbTZA1	31.7189
Enterobacter phage myPSH1140	Acinetobacter phage AbTZA1	41.8885
Enterobacter phage vB_EclM_CIP9	Acinetobacter phage AbTZA1	23.3839
Enterobacteria phage ATK47	Acinetobacter phage AbTZA1	12.4364
Enterobacteria phage GEC-3S	Acinetobacter phage AbTZA1	13.2509
Enterobacteria phage vB_EcoM_IME281	Acinetobacter phage AbTZA1	20.9627
Enterobacteria phage vB_EcoM_IME341	Acinetobacter phage AbTZA1	19.4912
Erwinia phage Cronus	Acinetobacter phage AbTZA1	44.178
Escherichia coli O157 typing phage 3	Acinetobacter phage AbTZA1	14.9613
Escherichia coli O157 typing phage 6	Acinetobacter phage AbTZA1	15.5997
Escherichia phage APCEc01	Acinetobacter phage AbTZA1	14.8969
Escherichia phage AnYang	Acinetobacter phage AbTZA1	20.9316
Escherichia phage Bp7	Acinetobacter phage AbTZA1	24.7486
Escherichia phage ECD7	Acinetobacter phage AbTZA1	15.224
Escherichia phage EcS1	Acinetobacter phage AbTZA1	42.1409
Escherichia phage F2	Acinetobacter phage AbTZA1	15.3248
Escherichia phage IME08	Acinetobacter phage AbTZA1	20.2643
Escherichia phage JS10	Acinetobacter phage AbTZA1	23.0173
Escherichia phage JS98	Acinetobacter phage AbTZA1	19.7547
Escherichia phage JSE	Acinetobacter phage AbTZA1	13.2509
Escherichia phage MX01	Acinetobacter phage AbTZA1	18.1771
Escherichia phage Phi1	Acinetobacter phage AbTZA1	16.2832
Escherichia phage QL01	Acinetobacter phage AbTZA1	21.0011
Escherichia phage RB49	Acinetobacter phage AbTZA1	11.7335
Escherichia phage RB69	Acinetobacter phage AbTZA1	14.8649
Escherichia phage SF	Acinetobacter phage AbTZA1	15.224
Escherichia phage ST0	Acinetobacter phage AbTZA1	13.5854
Escherichia phage WG01	Acinetobacter phage AbTZA1	19.4912
Escherichia phage p000v	Acinetobacter phage AbTZA1	16.7269
Escherichia phage phiC120	Acinetobacter phage AbTZA1	14.6133
Escherichia phage phiE142	Acinetobacter phage AbTZA1	8.36902
Escherichia phage phiEC1	Acinetobacter phage AbTZA1	14.9936
Escherichia phage vB_EcoM_005	Acinetobacter phage AbTZA1	22.0152
Escherichia phage vB_EcoM_JS09	Acinetobacter phage AbTZA1	13.3709
Escherichia phage vB_EcoM_PhAPEC2	Acinetobacter phage AbTZA1	15.4955
Escherichia phage vB_EcoM_VR20	Acinetobacter phage AbTZA1	14.4599
Escherichia phage vB_EcoM_VR25	Acinetobacter phage AbTZA1	15.7355
Escherichia phage vB_EcoM_VR26	Acinetobacter phage AbTZA1	17.3106
Escherichia phage vB_EcoM_VR7	Acinetobacter phage AbTZA1	17.2447
Escherichia phage vb_EcoM-VR5	Acinetobacter phage AbTZA1	22.7687
Escherichia virus KFS-EC	Acinetobacter phage AbTZA1	16.8327
Escherichia virus T4	Acinetobacter phage AbTZA1	1.18587
Klebsiella phage JD18	Acinetobacter phage AbTZA1	43.1435
Klebsiella phage KP179	Acinetobacter phage AbTZA1	44.2807
Klebsiella phage KPV15	Acinetobacter phage AbTZA1	38.3732
Klebsiella phage Marfa	Acinetobacter phage AbTZA1	35.9275
Klebsiella phage Mineola	Acinetobacter phage AbTZA1	45.0992
Klebsiella phage PKO111	Acinetobacter phage AbTZA1	50.5435
Klebsiella phage vB_KpnM_KpV477	Acinetobacter phage AbTZA1	45.1626
Klebsiella phage vB_Kpn_F48	Acinetobacter phage AbTZA1	35.7148
Morganella phage vB_MmoM_MP1	Acinetobacter phage AbTZA1	43.5759
Pectobacterium bacteriophage PM2	Acinetobacter phage AbTZA1	30.1686
Proteus phage PM2	Acinetobacter phage AbTZA1	57.8768
Proteus phage phiP4-3	Acinetobacter phage AbTZA1	56.8596
Proteus phage vB_PmiM_Pm5461	Acinetobacter phage AbTZA1	54.0526
Pseudomonas phage PspYZU05	Acinetobacter phage AbTZA1	50.7353
Salmonella phage Melville	Acinetobacter phage AbTZA1	34.98
Salmonella phage STML-198	Acinetobacter phage AbTZA1	35.4844
Salmonella phage STP4-a	Acinetobacter phage AbTZA1	42.4964
Salmonella phage vB_SenM-S16	Acinetobacter phage AbTZA1	38.3142
Salmonella phage vB_SnwM_CGG4-1	Acinetobacter phage AbTZA1	42.4964
Serratia phage CHI14	Acinetobacter phage AbTZA1	47.013
Serratia phage Muldoon	Acinetobacter phage AbTZA1	33.6542
Serratia phage PS2	Acinetobacter phage AbTZA1	27.5432
Serratia phage X20	Acinetobacter phage AbTZA1	46.8829
Shigella phage JK45	Acinetobacter phage AbTZA1	14.8649
Shigella phage SHSML-52-1	Acinetobacter phage AbTZA1	14.9936
Shigella phage SP18	Acinetobacter phage AbTZA1	13.0453
Shigella phage Shf125875	Acinetobacter phage AbTZA1	15.0588
Shigella phage phi25-307	Acinetobacter phage AbTZA1	13.5854
Stenotrophomonas phage IME13	Acinetobacter phage AbTZA1	13.6416
Vibrio phage KVP40	Acinetobacter phage AbTZA1	9.33781
Vibrio phage VH7D	Acinetobacter phage AbTZA1	10.5061
Vibrio phage ValKK3	Acinetobacter phage AbTZA1	13.1472
Vibrio phage nt-1	Acinetobacter phage AbTZA1	11.4735
Yersinia phage fHe-Yen9-01	Acinetobacter phage AbTZA1	32.3986
Yersinia phage phiR1-RT	Acinetobacter phage AbTZA1	40.4776
Yersinia phage vB_YenM_TG1	Acinetobacter phage AbTZA1	35.0905
Acinetobacter phage AB3	Acinetobacter phage Abp1	68.2175
Acinetobacter phage AbKT21phiIII	Acinetobacter phage Abp1	100.867
Acinetobacter phage Fri1	Acinetobacter phage Abp1	131.889
Acinetobacter phage IME-200	Acinetobacter phage Abp1	145.762
Acinetobacter phage Petty	Acinetobacter phage Abp1	79.0919
Acinetobacter phage SH-Ab 15519	Acinetobacter phage Abp1	158.649
Acinetobacter phage SWH-Ab-1	Acinetobacter phage Abp1	146.527
Acinetobacter phage SWH-Ab-3	Acinetobacter phage Abp1	155.773
Acinetobacter phage WCHABP5	Acinetobacter phage Abp1	147.731
Acinetobacter phage phiAB1	Acinetobacter phage Abp1	143.781
Acinetobacter phage phiAB6	Acinetobacter phage Abp1	145.143
Acinetobacter phage vB_AbaP_46-62_Aci07	Acinetobacter phage Abp1	137.92
Acinetobacter phage vB_AbaP_AS11	Acinetobacter phage Abp1	148.408
Acinetobacter phage vB_AbaP_AS12	Acinetobacter phage Abp1	126.472
Acinetobacter phage vB_AbaP_Acibel007	Acinetobacter phage Abp1	61.8303
Acinetobacter phage vB_AbaP_B09_Aci08	Acinetobacter phage Abp1	132.58
Acinetobacter phage vB_AbaP_B1	Acinetobacter phage Abp1	148.408
Acinetobacter phage vB_AbaP_B3	Acinetobacter phage Abp1	145.438
Acinetobacter phage vB_AbaP_B5	Acinetobacter phage Abp1	137.15
Acinetobacter phage vB_AbaP_D2	Acinetobacter phage Abp1	132.794
Acinetobacter phage vB_AbaP_PD-6A3	Acinetobacter phage Abp1	141.507
Acinetobacter phage vB_AbaP_PD-AB9	Acinetobacter phage Abp1	146.527
Acinetobacter phage vB_ApiP_P1	Acinetobacter phage Abp1	121.991
Acinetobacter phage vB_ApiP_P2	Acinetobacter phage Abp1	131.889
Acinetobacter phage 133	Acinetobacter phage Ac42	225.592
Acinetobacter phage AM101	Acinetobacter phage Ac42	235.715
Acinetobacter phage AbTZA1	Acinetobacter phage Ac42	237.67
Acinetobacter phage Acj61	Acinetobacter phage Ac42	229.878
Acinetobacter phage Acj9	Acinetobacter phage Ac42	248.871
Acinetobacter phage KARL-1	Acinetobacter phage Ac42	232.129
Acinetobacter phage ZZ1	Acinetobacter phage Ac42	215.005
Acinetobacter phage vB_AbaM_Apostate	Acinetobacter phage Ac42	240.205
Acinetobacter phage vB_AbaM_Berthold	Acinetobacter phage Ac42	232.94
Acinetobacter phage vB_AbaM_Kimel	Acinetobacter phage Ac42	237.945
Acinetobacter phage vB_AbaM_Konradin	Acinetobacter phage Ac42	235.992
Acinetobacter phage vB_AbaM_Lazarus	Acinetobacter phage Ac42	230.991
Acinetobacter phage vB_AbaM_PhT2	Acinetobacter phage Ac42	234.043
Acinetobacter phage vB_ApiM_fHyAci03	Acinetobacter phage Ac42	233.765
Aeromonas phage 25	Acinetobacter phage Ac42	25.6251
Aeromonas phage 44RR2.8t	Acinetobacter phage Ac42	18.6249
Aeromonas phage 50AhydR13PP	Acinetobacter phage Ac42	20.5118
Aeromonas phage 60AhydR15PP	Acinetobacter phage Ac42	20.4288
Aeromonas phage 65	Acinetobacter phage Ac42	13.3818
Aeromonas phage AS-gz	Acinetobacter phage Ac42	20.8513
Aeromonas phage AS-sw	Acinetobacter phage Ac42	14.0706
Aeromonas phage AS-zj	Acinetobacter phage Ac42	14.1635
Aeromonas phage Aeh1	Acinetobacter phage Ac42	8.55981
Aeromonas phage Aes012	Acinetobacter phage Ac42	23.8954
Aeromonas phage Aes508	Acinetobacter phage Ac42	22.6391
Aeromonas phage Ah1	Acinetobacter phage Ac42	10.3286
Aeromonas phage CC2	Acinetobacter phage Ac42	13.5981
Aeromonas phage PX29	Acinetobacter phage Ac42	10.375
Aeromonas phage phiAS4	Acinetobacter phage Ac42	17.9207
Aeromonas phage phiAS5	Acinetobacter phage Ac42	12.8223
Aeromonas virus 31	Acinetobacter phage Ac42	18.8198
Citrobacter phage CF1 ERZ-2017	Acinetobacter phage Ac42	48.5911
Citrobacter phage Merlin	Acinetobacter phage Ac42	46.9495
Citrobacter phage Moon	Acinetobacter phage Ac42	47.2543
Citrobacter phage PhiZZ23	Acinetobacter phage Ac42	7.68517
Citrobacter phage PhiZZ6	Acinetobacter phage Ac42	7.63791
Citrobacter phage vB_CroM_CrRp10	Acinetobacter phage Ac42	6.46552
Cronobacter phage Pet-CM3-4	Acinetobacter phage Ac42	44.7724
Cronobacter phage S13	Acinetobacter phage Ac42	16.4809
Edwardsiella phage PEi20	Acinetobacter phage Ac42	32.9716
Enterobacter phage CC31	Acinetobacter phage Ac42	46.6115
Enterobacter phage PG7	Acinetobacter phage Ac42	43.8618
Enterobacter phage myPSH1140	Acinetobacter phage Ac42	51.2628
Enterobacter phage vB_EclM_CIP9	Acinetobacter phage Ac42	36.6591
Enterobacteria phage ATK47	Acinetobacter phage Ac42	17.1473
Enterobacteria phage Aplg8	Acinetobacter phage Ac42	4.43001
Enterobacteria phage GEC-3S	Acinetobacter phage Ac42	14.6693
Enterobacteria phage GiZh	Acinetobacter phage Ac42	4.38688
Enterobacteria phage Kha5h	Acinetobacter phage Ac42	7.11081
Enterobacteria phage RB18	Acinetobacter phage Ac42	8.99414
Enterobacteria phage RB27	Acinetobacter phage Ac42	10.4574
Enterobacteria phage RB51	Acinetobacter phage Ac42	8.99414
Enterobacteria phage RB68	Acinetobacter phage Ac42	8.9192
Enterobacteria phage T6	Acinetobacter phage Ac42	13.5514
Enterobacteria phage vB_EcoM_IME281	Acinetobacter phage Ac42	35.9707
Enterobacteria phage vB_EcoM_IME340	Acinetobacter phage Ac42	6.55653
Enterobacteria phage vB_EcoM_IME341	Acinetobacter phage Ac42	34.3794
Erwinia phage Cronus	Acinetobacter phage Ac42	58.9818
Escherichia coli O157 typing phage 3	Acinetobacter phage Ac42	19.5232
Escherichia coli O157 typing phage 6	Acinetobacter phage Ac42	20.265
Escherichia phage APCEc01	Acinetobacter phage Ac42	19.4484
Escherichia phage AR1	Acinetobacter phage Ac42	8.79621
Escherichia phage AnYang	Acinetobacter phage Ac42	36.439
Escherichia phage Bp7	Acinetobacter phage Ac42	36.6937
Escherichia phage EC121	Acinetobacter phage Ac42	7.80499
Escherichia phage ECD7	Acinetobacter phage Ac42	16.6894
Escherichia phage ECML-134	Acinetobacter phage Ac42	10.4845
Escherichia phage ECO4	Acinetobacter phage Ac42	6.28786
Escherichia phage EcNP1	Acinetobacter phage Ac42	6.55653
Escherichia phage EcS1	Acinetobacter phage Ac42	54.8848
Escherichia phage F2	Acinetobacter phage Ac42	19.9455
Escherichia phage HP3	Acinetobacter phage Ac42	8.84512
Escherichia phage HY01	Acinetobacter phage Ac42	8.05206
Escherichia phage HY03	Acinetobacter phage Ac42	11.9562
Escherichia phage IME08	Acinetobacter phage Ac42	35.4844
Escherichia phage JS10	Acinetobacter phage Ac42	38.3662
Escherichia phage JS98	Acinetobacter phage Ac42	34.7559
Escherichia phage JSE	Acinetobacter phage Ac42	16.1774
Escherichia phage KIT03	Acinetobacter phage Ac42	5.05241
Escherichia phage MLF4	Acinetobacter phage Ac42	7.61442
Escherichia phage MX01	Acinetobacter phage Ac42	31.2726
Escherichia phage PE37	Acinetobacter phage Ac42	7.85359
Escherichia phage PP01	Acinetobacter phage Ac42	8.82062
Escherichia phage Phi1	Acinetobacter phage Ac42	17.7442
Escherichia phage QL01	Acinetobacter phage Ac42	34.2738
Escherichia phage RB3	Acinetobacter phage Ac42	10.4036
Escherichia phage RB49	Acinetobacter phage Ac42	13.1265
Escherichia phage RB69	Acinetobacter phage Ac42	19.4112
Escherichia phage SF	Acinetobacter phage Ac42	19.8285
Escherichia phage ST0	Acinetobacter phage Ac42	18.1008
Escherichia phage T2	Acinetobacter phage Ac42	4.89097
Escherichia phage UFV-AREG1	Acinetobacter phage Ac42	8.96906
Escherichia phage WG01	Acinetobacter phage Ac42	34.3794
Escherichia phage YUEEL01	Acinetobacter phage Ac42	6.42057
Escherichia phage ime09	Acinetobacter phage Ac42	5.05241
Escherichia phage p000v	Acinetobacter phage Ac42	19.7898
Escherichia phage phiC120	Acinetobacter phage Ac42	19.1189
Escherichia phage phiE142	Acinetobacter phage Ac42	12.9352
Escherichia phage phiEC1	Acinetobacter phage Ac42	19.5608
Escherichia phage slur02	Acinetobacter phage Ac42	9.1725
Escherichia phage slur03	Acinetobacter phage Ac42	6.28786
Escherichia phage slur04	Acinetobacter phage Ac42	9.1725
Escherichia phage slur07	Acinetobacter phage Ac42	7.78083
Escherichia phage slur14	Acinetobacter phage Ac42	6.28786
Escherichia phage teqdroes	Acinetobacter phage Ac42	10.539
Escherichia phage teqhad	Acinetobacter phage Ac42	7.70894
Escherichia phage teqskov	Acinetobacter phage Ac42	9.25048
Escherichia phage vB_EcoM-G28	Acinetobacter phage Ac42	10.5664
Escherichia phage vB_EcoM-UFV13	Acinetobacter phage Ac42	9.12103
Escherichia phage vB_EcoM-fFiEco06	Acinetobacter phage Ac42	7.59102
Escherichia phage vB_EcoM_005	Acinetobacter phage Ac42	35.6583
Escherichia phage vB_EcoM_112	Acinetobacter phage Ac42	13.1265
Escherichia phage vB_EcoM_ACG-C40	Acinetobacter phage Ac42	8.7719
Escherichia phage vB_EcoM_DalCa	Acinetobacter phage Ac42	9.09545
Escherichia phage vB_EcoM_F1	Acinetobacter phage Ac42	11.6721
Escherichia phage vB_EcoM_G4498	Acinetobacter phage Ac42	7.47539
Escherichia phage vB_EcoM_G4507	Acinetobacter phage Ac42	8.96906
Escherichia phage vB_EcoM_G50	Acinetobacter phage Ac42	6.39823
Escherichia phage vB_EcoM_G8	Acinetobacter phage Ac42	11.9852
Escherichia phage vB_EcoM_G9062	Acinetobacter phage Ac42	8.9192
Escherichia phage vB_EcoM_IME537	Acinetobacter phage Ac42	7.59102
Escherichia phage vB_EcoM_JS09	Acinetobacter phage Ac42	17.8497
Escherichia phage vB_EcoM_KAW1E185	Acinetobacter phage Ac42	13.2756
Escherichia phage vB_EcoM_Lutter	Acinetobacter phage Ac42	10.2445
Escherichia phage vB_EcoM_NBG2	Acinetobacter phage Ac42	5.19799
Escherichia phage vB_EcoM_OE5505	Acinetobacter phage Ac42	8.7719
Escherichia phage vB_EcoM_Ozark	Acinetobacter phage Ac42	7.73281
Escherichia phage vB_EcoM_PhAPEC2	Acinetobacter phage Ac42	20.1439
Escherichia phage vB_EcoM_VR20	Acinetobacter phage Ac42	26.9539
Escherichia phage vB_EcoM_VR25	Acinetobacter phage Ac42	26.6524
Escherichia phage vB_EcoM_VR26	Acinetobacter phage Ac42	25.1036
Escherichia phage vB_EcoM_VR7	Acinetobacter phage Ac42	26.6524
Escherichia phage vB_vPM_PD112	Acinetobacter phage Ac42	10.4574
Escherichia phage vb_EcoM-VR5	Acinetobacter phage Ac42	34.4859
Escherichia phage wV7	Acinetobacter phage Ac42	8.99414
Escherichia virus KFS-EC	Acinetobacter phage Ac42	19.9064
Escherichia virus RB14	Acinetobacter phage Ac42	7.59102
Escherichia virus RB32	Acinetobacter phage Ac42	10.4845
Escherichia virus T4	Acinetobacter phage Ac42	14.6379
Klebsiella phage JD18	Acinetobacter phage Ac42	56.0975
Klebsiella phage KP179	Acinetobacter phage Ac42	53.5938
Klebsiella phage KPV15	Acinetobacter phage Ac42	47.1929
Klebsiella phage Marfa	Acinetobacter phage Ac42	42.9484
Klebsiella phage Mineola	Acinetobacter phage Ac42	58.1754
Klebsiella phage PKO111	Acinetobacter phage Ac42	58.513
Klebsiella phage vB_KpnM_KpV477	Acinetobacter phage Ac42	56.32
Klebsiella phage vB_Kpn_F48	Acinetobacter phage Ac42	44.5245
Morganella phage vB_MmoM_MP1	Acinetobacter phage Ac42	43.4416
Pectobacterium bacteriophage PM2	Acinetobacter phage Ac42	42.2369
Phage NBEco003	Acinetobacter phage Ac42	9.22438
Proteus phage PM2	Acinetobacter phage Ac42	61.6617
Proteus phage phiP4-3	Acinetobacter phage Ac42	58.6381
Proteus phage vB_PmiM_Pm5461	Acinetobacter phage Ac42	59.7636
Pseudomonas phage PspYZU05	Acinetobacter phage Ac42	66.7396
Salmonella phage Melville	Acinetobacter phage Ac42	47.6052
Salmonella phage SG1	Acinetobacter phage Ac42	9.09545
Salmonella phage STML-198	Acinetobacter phage Ac42	44.4774
Salmonella phage STP4-a	Acinetobacter phage Ac42	49.842
Salmonella phage pSe_SNUABM_01	Acinetobacter phage Ac42	10.3236
Salmonella phage vB_SenM-S16	Acinetobacter phage Ac42	49.2085
Salmonella phage vB_SnwM_CGG4-1	Acinetobacter phage Ac42	55.6045
Serratia phage CHI14	Acinetobacter phage Ac42	50.6076
Serratia phage Muldoon	Acinetobacter phage Ac42	42.5587
Serratia phage PS2	Acinetobacter phage Ac42	34.2738
Serratia phage PhiZZ30	Acinetobacter phage Ac42	9.14671
Serratia phage X20	Acinetobacter phage Ac42	52.3565
Shigella phage CM8	Acinetobacter phage Ac42	9.09545
Shigella phage JK45	Acinetobacter phage Ac42	19.4112
Shigella phage SH7	Acinetobacter phage Ac42	6.443
Shigella phage SHBML-50-1	Acinetobacter phage Ac42	6.443
Shigella phage SHFML-11	Acinetobacter phage Ac42	13.4276
Shigella phage SHFML-26	Acinetobacter phage Ac42	16.4467
Shigella phage SHSML-52-1	Acinetobacter phage Ac42	19.5608
Shigella phage SP18	Acinetobacter phage Ac42	25.3956
Shigella phage Sf21	Acinetobacter phage Ac42	9.1725
Shigella phage Sf22	Acinetobacter phage Ac42	10.5664
Shigella phage Sf23	Acinetobacter phage Ac42	7.6615
Shigella phage Sf24	Acinetobacter phage Ac42	7.6615
Shigella phage Shf125875	Acinetobacter phage Ac42	19.6365
Shigella phage Shfl2	Acinetobacter phage Ac42	7.80499
Shigella phage pSs-1	Acinetobacter phage Ac42	5.09359
Shigella phage phi25-307	Acinetobacter phage Ac42	18.1008
Stenotrophomonas phage IME13	Acinetobacter phage Ac42	22.0472
Vibrio phage KVP40	Acinetobacter phage Ac42	9.27732
Vibrio phage VH7D	Acinetobacter phage Ac42	7.76413
Vibrio phage ValKK3	Acinetobacter phage Ac42	11.7261
Vibrio phage nt-1	Acinetobacter phage Ac42	11.4059
Yersinia phage PST	Acinetobacter phage Ac42	9.0446
Yersinia phage PYPS2T	Acinetobacter phage Ac42	7.70894
Yersinia phage fHe-Yen9-01	Acinetobacter phage Ac42	52.1469
Yersinia phage fPS-2	Acinetobacter phage Ac42	10.5664
Yersinia phage fPS-65	Acinetobacter phage Ac42	6.37598
Yersinia phage fPS-90	Acinetobacter phage Ac42	9.0446
Yersinia phage phiD1	Acinetobacter phage Ac42	8.89441
Yersinia phage phiR1-RT	Acinetobacter phage Ac42	59.2731
Yersinia phage vB_YenM_TG1	Acinetobacter phage Ac42	63.2277
Yersinia phage vB_YepM_ZN18	Acinetobacter phage Ac42	7.82924
Acinetobacter phage 133	Acinetobacter phage Acj61	223.836
Acinetobacter phage AM101	Acinetobacter phage Acj61	300
Acinetobacter phage AbTZA1	Acinetobacter phage Acj61	300
Acinetobacter phage Ac42	Acinetobacter phage Acj61	229.878
Acinetobacter phage Acj9	Acinetobacter phage Acj61	300
Acinetobacter phage KARL-1	Acinetobacter phage Acj61	300
Acinetobacter phage ZZ1	Acinetobacter phage Acj61	300
Acinetobacter phage vB_AbaM_Apostate	Acinetobacter phage Acj61	300
Acinetobacter phage vB_AbaM_Berthold	Acinetobacter phage Acj61	300
Acinetobacter phage vB_AbaM_Kimel	Acinetobacter phage Acj61	300
Acinetobacter phage vB_AbaM_Konradin	Acinetobacter phage Acj61	300
Acinetobacter phage vB_AbaM_Lazarus	Acinetobacter phage Acj61	300
Acinetobacter phage vB_AbaM_PhT2	Acinetobacter phage Acj61	300
Acinetobacter phage vB_ApiM_fHyAci03	Acinetobacter phage Acj61	300
Aeromonas phage 25	Acinetobacter phage Acj61	19.5688
Aeromonas phage 44RR2.8t	Acinetobacter phage Acj61	15.9916
Aeromonas phage 50AhydR13PP	Acinetobacter phage Acj61	17.8319
Aeromonas phage 60AhydR15PP	Acinetobacter phage Acj61	17.7566
Aeromonas phage 65	Acinetobacter phage Acj61	12.5721
Aeromonas phage AS-gz	Acinetobacter phage Acj61	18.1402
Aeromonas phage AS-sw	Acinetobacter phage Acj61	13.2291
Aeromonas phage AS-zj	Acinetobacter phage Acj61	14.7035
Aeromonas phage Aeh1	Acinetobacter phage Acj61	13.0899
Aeromonas phage Aes012	Acinetobacter phage Acj61	19.5286
Aeromonas phage Aes508	Acinetobacter phage Acj61	16.6442
Aeromonas phage Ah1	Acinetobacter phage Acj61	15.0435
Aeromonas phage CC2	Acinetobacter phage Acj61	12.7784
Aeromonas phage PX29	Acinetobacter phage Acj61	12.2163
Aeromonas phage phiAS4	Acinetobacter phage Acj61	16.8999
Aeromonas phage phiAS5	Acinetobacter phage Acj61	14.7479
Aeromonas virus 31	Acinetobacter phage Acj61	16.1678
Citrobacter phage CF1 ERZ-2017	Acinetobacter phage Acj61	47.8197
Citrobacter phage Merlin	Acinetobacter phage Acj61	48.0001
Citrobacter phage Moon	Acinetobacter phage Acj61	48.3052
Citrobacter phage PhiZZ6	Acinetobacter phage Acj61	1.4777
Cronobacter phage Pet-CM3-4	Acinetobacter phage Acj61	45.7664
Cronobacter phage S13	Acinetobacter phage Acj61	15.4521
Edwardsiella phage PEi20	Acinetobacter phage Acj61	32.0748
Enterobacter phage CC31	Acinetobacter phage Acj61	49.5175
Enterobacter phage PG7	Acinetobacter phage Acj61	41.2168
Enterobacter phage myPSH1140	Acinetobacter phage Acj61	50.3573
Enterobacter phage vB_EclM_CIP9	Acinetobacter phage Acj61	32.3078
Enterobacteria phage ATK47	Acinetobacter phage Acj61	14.3861
Enterobacteria phage GEC-3S	Acinetobacter phage Acj61	16.6984
Enterobacteria phage T6	Acinetobacter phage Acj61	2.8259
Enterobacteria phage vB_EcoM_IME281	Acinetobacter phage Acj61	29.8163
Enterobacteria phage vB_EcoM_IME341	Acinetobacter phage Acj61	28.2471
Erwinia phage Cronus	Acinetobacter phage Acj61	52.5089
Escherichia coli O157 typing phage 3	Acinetobacter phage Acj61	16.934
Escherichia coli O157 typing phage 6	Acinetobacter phage Acj61	17.6078
Escherichia phage APCEc01	Acinetobacter phage Acj61	16.866
Escherichia phage AnYang	Acinetobacter phage Acj61	30.0306
Escherichia phage Bp7	Acinetobacter phage Acj61	32.1938
Escherichia phage EC121	Acinetobacter phage Acj61	2.8259
Escherichia phage ECD7	Acinetobacter phage Acj61	15.6503
Escherichia phage ECML-134	Acinetobacter phage Acj61	2.73981
Escherichia phage ECO4	Acinetobacter phage Acj61	1.4777
Escherichia phage EcS1	Acinetobacter phage Acj61	46.6359
Escherichia phage F2	Acinetobacter phage Acj61	18.908
Escherichia phage HY03	Acinetobacter phage Acj61	2.75689
Escherichia phage IME08	Acinetobacter phage Acj61	29.2042
Escherichia phage JS10	Acinetobacter phage Acj61	30.3465
Escherichia phage JS98	Acinetobacter phage Acj61	28.5732
Escherichia phage JSE	Acinetobacter phage Acj61	15.1636
Escherichia phage MLF4	Acinetobacter phage Acj61	1.46247
Escherichia phage MX01	Acinetobacter phage Acj61	26.8682
Escherichia phage PE37	Acinetobacter phage Acj61	1.61753
Escherichia phage PP01	Acinetobacter phage Acj61	5.1227
Escherichia phage Phi1	Acinetobacter phage Acj61	16.7317
Escherichia phage QL01	Acinetobacter phage Acj61	29.8636
Escherichia phage RB3	Acinetobacter phage Acj61	5.26191
Escherichia phage RB49	Acinetobacter phage Acj61	15.1008
Escherichia phage RB69	Acinetobacter phage Acj61	16.8322
Escherichia phage SF	Acinetobacter phage Acj61	17.2113
Escherichia phage ST0	Acinetobacter phage Acj61	15.5176
Escherichia phage WG01	Acinetobacter phage Acj61	28.2471
Escherichia phage p000v	Acinetobacter phage Acj61	17.1761
Escherichia phage phiC120	Acinetobacter phage Acj61	16.5667
Escherichia phage phiE142	Acinetobacter phage Acj61	11.7601
Escherichia phage phiEC1	Acinetobacter phage Acj61	18.5406
Escherichia phage vB_EcoM-G28	Acinetobacter phage Acj61	2.79126
Escherichia phage vB_EcoM-UFV13	Acinetobacter phage Acj61	1.53922
Escherichia phage vB_EcoM_005	Acinetobacter phage Acj61	29.3547
Escherichia phage vB_EcoM_112	Acinetobacter phage Acj61	2.58909
Escherichia phage vB_EcoM_ACG-C40	Acinetobacter phage Acj61	5.08361
Escherichia phage vB_EcoM_JS09	Acinetobacter phage Acj61	15.2905
Escherichia phage vB_EcoM_NBG2	Acinetobacter phage Acj61	1.64931
Escherichia phage vB_EcoM_PhAPEC2	Acinetobacter phage Acj61	17.4978
Escherichia phage vB_EcoM_VR20	Acinetobacter phage Acj61	22.7134
Escherichia phage vB_EcoM_VR25	Acinetobacter phage Acj61	24.0652
Escherichia phage vB_EcoM_VR26	Acinetobacter phage Acj61	27.4482
Escherichia phage vB_EcoM_VR7	Acinetobacter phage Acj61	25.7042
Escherichia phage vB_vPM_PD112	Acinetobacter phage Acj61	1.49298
Escherichia phage vb_EcoM-VR5	Acinetobacter phage Acj61	31.7881
Escherichia virus KFS-EC	Acinetobacter phage Acj61	17.282
Escherichia virus T4	Acinetobacter phage Acj61	2.60558
Klebsiella phage JD18	Acinetobacter phage Acj61	51.4833
Klebsiella phage KP179	Acinetobacter phage Acj61	48.9048
Klebsiella phage KPV15	Acinetobacter phage Acj61	44.5621
Klebsiella phage Marfa	Acinetobacter phage Acj61	43.9135
Klebsiella phage Mineola	Acinetobacter phage Acj61	51.6203
Klebsiella phage PKO111	Acinetobacter phage Acj61	55.485
Klebsiella phage vB_KpnM_KpV477	Acinetobacter phage Acj61	49.7842
Klebsiella phage vB_Kpn_F48	Acinetobacter phage Acj61	43.6724
Morganella phage vB_MmoM_MP1	Acinetobacter phage Acj61	50.0552
Pectobacterium bacteriophage PM2	Acinetobacter phage Acj61	37.7994
Phage NBEco003	Acinetobacter phage Acj61	1.60174
Proteus phage PM2	Acinetobacter phage Acj61	66.9554
Proteus phage phiP4-3	Acinetobacter phage Acj61	59.8387
Proteus phage vB_PmiM_Pm5461	Acinetobacter phage Acj61	62.9779
Pseudomonas phage PspYZU05	Acinetobacter phage Acj61	57.6533
Salmonella phage Melville	Acinetobacter phage Acj61	42.9872
Salmonella phage STML-198	Acinetobacter phage Acj61	45.444
Salmonella phage STP4-a	Acinetobacter phage Acj61	50.8954
Salmonella phage pSe_SNUABM_01	Acinetobacter phage Acj61	1.41714
Salmonella phage vB_SenM-S16	Acinetobacter phage Acj61	48.3579
Salmonella phage vB_SnwM_CGG4-1	Acinetobacter phage Acj61	48.9745
Serratia phage CHI14	Acinetobacter phage Acj61	53.6088
Serratia phage Muldoon	Acinetobacter phage Acj61	43.4965
Serratia phage PS2	Acinetobacter phage Acj61	38.6723
Serratia phage X20	Acinetobacter phage Acj61	55.3976
Shigella phage JK45	Acinetobacter phage Acj61	16.8322
Shigella phage SHFML-26	Acinetobacter phage Acj61	2.75689
Shigella phage SHSML-52-1	Acinetobacter phage Acj61	18.5406
Shigella phage SP18	Acinetobacter phage Acj61	21.1778
Shigella phage Sf22	Acinetobacter phage Acj61	1.55475
Shigella phage Shf125875	Acinetobacter phage Acj61	18.6129
Shigella phage pSs-1	Acinetobacter phage Acj61	2.80855
Shigella phage phi25-307	Acinetobacter phage Acj61	17.0715
Stenotrophomonas phage IME13	Acinetobacter phage Acj61	19.0836
Vibrio phage KVP40	Acinetobacter phage Acj61	9.7121
Vibrio phage VH7D	Acinetobacter phage Acj61	9.5025
Vibrio phage ValKK3	Acinetobacter phage Acj61	13.5896
Vibrio phage nt-1	Acinetobacter phage Acj61	11.8922
Yersinia phage PST	Acinetobacter phage Acj61	1.49298
Yersinia phage fHe-Yen9-01	Acinetobacter phage Acj61	42.0173
Yersinia phage fPS-2	Acinetobacter phage Acj61	1.55475
Yersinia phage phiR1-RT	Acinetobacter phage Acj61	48.7664
Yersinia phage vB_YenM_TG1	Acinetobacter phage Acj61	46.8665
Acinetobacter phage 133	Acinetobacter phage Acj9	242.697
Acinetobacter phage AM101	Acinetobacter phage Acj9	300
Acinetobacter phage AbTZA1	Acinetobacter phage Acj9	300
Acinetobacter phage Ac42	Acinetobacter phage Acj9	248.871
Acinetobacter phage Acj61	Acinetobacter phage Acj9	300
Acinetobacter phage KARL-1	Acinetobacter phage Acj9	300
Acinetobacter phage ZZ1	Acinetobacter phage Acj9	300
Acinetobacter phage vB_AbaM_Apostate	Acinetobacter phage Acj9	300
Acinetobacter phage vB_AbaM_Berthold	Acinetobacter phage Acj9	300
Acinetobacter phage vB_AbaM_Kimel	Acinetobacter phage Acj9	300
Acinetobacter phage vB_AbaM_Konradin	Acinetobacter phage Acj9	300
Acinetobacter phage vB_AbaM_Lazarus	Acinetobacter phage Acj9	300
Acinetobacter phage vB_AbaM_PhT2	Acinetobacter phage Acj9	300
Acinetobacter phage vB_ApiM_fHyAci03	Acinetobacter phage Acj9	300
Aeromonas phage 25	Acinetobacter phage Acj9	19.0954
Aeromonas phage 44RR2.8t	Acinetobacter phage Acj9	14.0333
Aeromonas phage 50AhydR13PP	Acinetobacter phage Acj9	15.8121
Aeromonas phage 60AhydR15PP	Acinetobacter phage Acj9	15.7407
Aeromonas phage 65	Acinetobacter phage Acj9	10.8309
Aeromonas phage AS-gz	Acinetobacter phage Acj9	16.1042
Aeromonas phage AS-sw	Acinetobacter phage Acj9	11.4526
Aeromonas phage AS-zj	Acinetobacter phage Acj9	11.5366
Aeromonas phage Aeh1	Acinetobacter phage Acj9	11.2922
Aeromonas phage Aes012	Acinetobacter phage Acj9	19.0552
Aeromonas phage Aes508	Acinetobacter phage Acj9	16.2164
Aeromonas phage Ah1	Acinetobacter phage Acj9	13.1705
Aeromonas phage CC2	Acinetobacter phage Acj9	11.0261
Aeromonas phage PX29	Acinetobacter phage Acj9	11.8165
Aeromonas phage phiAS4	Acinetobacter phage Acj9	14.929
Aeromonas phage phiAS5	Acinetobacter phage Acj9	14.303
Aeromonas virus 31	Acinetobacter phage Acj9	14.1997
Citrobacter phage CF1 ERZ-2017	Acinetobacter phage Acj9	45.1039
Citrobacter phage Merlin	Acinetobacter phage Acj9	43.4774
Citrobacter phage Moon	Acinetobacter phage Acj9	45.5757
Cronobacter phage Pet-CM3-4	Acinetobacter phage Acj9	37.6921
Cronobacter phage S13	Acinetobacter phage Acj9	19.6787
Edwardsiella phage PEi20	Acinetobacter phage Acj9	23.1915
Enterobacter phage CC31	Acinetobacter phage Acj9	39.4731
Enterobacter phage PG7	Acinetobacter phage Acj9	33.4242
Enterobacter phage myPSH1140	Acinetobacter phage Acj9	43.7613
Enterobacter phage vB_EclM_CIP9	Acinetobacter phage Acj9	24.9945
Enterobacteria phage ATK47	Acinetobacter phage Acj9	12.4364
Enterobacteria phage GEC-3S	Acinetobacter phage Acj9	16.25
Enterobacteria phage vB_EcoM_IME281	Acinetobacter phage Acj9	20.9627
Enterobacteria phage vB_EcoM_IME341	Acinetobacter phage Acj9	19.4912
Erwinia phage Cronus	Acinetobacter phage Acj9	44.178
Escherichia coli O157 typing phage 3	Acinetobacter phage Acj9	14.9613
Escherichia coli O157 typing phage 6	Acinetobacter phage Acj9	15.5997
Escherichia phage APCEc01	Acinetobacter phage Acj9	14.8969
Escherichia phage AnYang	Acinetobacter phage Acj9	20.9316
Escherichia phage Bp7	Acinetobacter phage Acj9	23.1014
Escherichia phage ECD7	Acinetobacter phage Acj9	18.3238
Escherichia phage EcS1	Acinetobacter phage Acj9	42.1409
Escherichia phage F2	Acinetobacter phage Acj9	15.3248
Escherichia phage IME08	Acinetobacter phage Acj9	21.8879
Escherichia phage JS10	Acinetobacter phage Acj9	24.6608
Escherichia phage JS98	Acinetobacter phage Acj9	19.7547
Escherichia phage JSE	Acinetobacter phage Acj9	16.25
Escherichia phage MX01	Acinetobacter phage Acj9	18.1771
Escherichia phage Phi1	Acinetobacter phage Acj9	19.3805
Escherichia phage QL01	Acinetobacter phage Acj9	19.4173
Escherichia phage RB49	Acinetobacter phage Acj9	14.6754
Escherichia phage RB69	Acinetobacter phage Acj9	14.8649
Escherichia phage SF	Acinetobacter phage Acj9	15.224
Escherichia phage ST0	Acinetobacter phage Acj9	13.5854
Escherichia phage WG01	Acinetobacter phage Acj9	19.4912
Escherichia phage p000v	Acinetobacter phage Acj9	16.7269
Escherichia phage phiC120	Acinetobacter phage Acj9	14.6133
Escherichia phage phiE142	Acinetobacter phage Acj9	8.36902
Escherichia phage phiEC1	Acinetobacter phage Acj9	14.9936
Escherichia phage vB_EcoM_005	Acinetobacter phage Acj9	23.666
Escherichia phage vB_EcoM_112	Acinetobacter phage Acj9	1.17105
Escherichia phage vB_EcoM_G8	Acinetobacter phage Acj9	1.33736
Escherichia phage vB_EcoM_JS09	Acinetobacter phage Acj9	13.3709
Escherichia phage vB_EcoM_PhAPEC2	Acinetobacter phage Acj9	15.4955
Escherichia phage vB_EcoM_VR20	Acinetobacter phage Acj9	14.4599
Escherichia phage vB_EcoM_VR25	Acinetobacter phage Acj9	14.2499
Escherichia phage vB_EcoM_VR26	Acinetobacter phage Acj9	14.3093
Escherichia phage vB_EcoM_VR7	Acinetobacter phage Acj9	14.2499
Escherichia phage vb_EcoM-VR5	Acinetobacter phage Acj9	21.1566
Escherichia virus KFS-EC	Acinetobacter phage Acj9	19.9865
Escherichia virus RB32	Acinetobacter phage Acj9	1.30657
Escherichia virus T4	Acinetobacter phage Acj9	2.3823
Klebsiella phage JD18	Acinetobacter phage Acj9	43.1435
Klebsiella phage KP179	Acinetobacter phage Acj9	40.6004
Klebsiella phage KPV15	Acinetobacter phage Acj9	36.6264
Klebsiella phage Marfa	Acinetobacter phage Acj9	39.4731
Klebsiella phage Mineola	Acinetobacter phage Acj9	45.0992
Klebsiella phage PKO111	Acinetobacter phage Acj9	44.6164
Klebsiella phage vB_KpnM_KpV477	Acinetobacter phage Acj9	43.3273
Klebsiella phage vB_Kpn_F48	Acinetobacter phage Acj9	41.0363
Morganella phage vB_MmoM_MP1	Acinetobacter phage Acj9	41.7487
Pectobacterium bacteriophage PM2	Acinetobacter phage Acj9	28.4935
Proteus phage PM2	Acinetobacter phage Acj9	55.9194
Proteus phage phiP4-3	Acinetobacter phage Acj9	51.1066
Proteus phage vB_PmiM_Pm5461	Acinetobacter phage Acj9	52.1216
Pseudomonas phage PspYZU05	Acinetobacter phage Acj9	56.6939
Salmonella phage Melville	Acinetobacter phage Acj9	34.98
Salmonella phage STML-198	Acinetobacter phage Acj9	35.4844
Salmonella phage STP4-a	Acinetobacter phage Acj9	38.8441
Salmonella phage vB_SenM-S16	Acinetobacter phage Acj9	36.5296
Salmonella phage vB_SnwM_CGG4-1	Acinetobacter phage Acj9	44.3464
Serratia phage CHI14	Acinetobacter phage Acj9	45.1626
Serratia phage Muldoon	Acinetobacter phage Acj9	35.4274
Serratia phage PS2	Acinetobacter phage Acj9	30.9299
Serratia phage X20	Acinetobacter phage Acj9	45.0361
Shigella phage JK45	Acinetobacter phage Acj9	14.8649
Shigella phage SHSML-52-1	Acinetobacter phage Acj9	14.9936
Shigella phage SP18	Acinetobacter phage Acj9	13.0453
Shigella phage Shf125875	Acinetobacter phage Acj9	15.0588
Shigella phage phi25-307	Acinetobacter phage Acj9	13.5854
Stenotrophomonas phage IME13	Acinetobacter phage Acj9	16.9552
Vibrio phage KVP40	Acinetobacter phage Acj9	9.33781
Vibrio phage VH7D	Acinetobacter phage Acj9	10.5061
Vibrio phage ValKK3	Acinetobacter phage Acj9	13.1472
Vibrio phage nt-1	Acinetobacter phage Acj9	11.4735
Yersinia phage fHe-Yen9-01	Acinetobacter phage Acj9	34.1278
Yersinia phage phiR1-RT	Acinetobacter phage Acj9	40.4776
Yersinia phage vB_YenM_TG1	Acinetobacter phage Acj9	38.6653
Acinetobacter phage AB3	Acinetobacter phage Fri1	76.7265
Acinetobacter phage AbKT21phiIII	Acinetobacter phage Fri1	109.576
Acinetobacter phage Abp1	Acinetobacter phage Fri1	131.889
Acinetobacter phage IME-200	Acinetobacter phage Fri1	141.039
Acinetobacter phage Petty	Acinetobacter phage Fri1	75.3066
Acinetobacter phage SH-Ab 15519	Acinetobacter phage Fri1	129.497
Acinetobacter phage SWH-Ab-1	Acinetobacter phage Fri1	118.287
Acinetobacter phage SWH-Ab-3	Acinetobacter phage Fri1	126.472
Acinetobacter phage WCHABP5	Acinetobacter phage Fri1	132.794
Acinetobacter phage phiAB1	Acinetobacter phage Fri1	124.332
Acinetobacter phage phiAB6	Acinetobacter phage Fri1	125.216
Acinetobacter phage vB_AbaP_46-62_Aci07	Acinetobacter phage Fri1	133.304
Acinetobacter phage vB_AbaP_AS11	Acinetobacter phage Fri1	138.733
Acinetobacter phage vB_AbaP_AS12	Acinetobacter phage Fri1	131.046
Acinetobacter phage vB_AbaP_Acibel007	Acinetobacter phage Fri1	68.825
Acinetobacter phage vB_AbaP_B09_Aci08	Acinetobacter phage Fri1	146.591
Acinetobacter phage vB_AbaP_B1	Acinetobacter phage Fri1	129.497
Acinetobacter phage vB_AbaP_B3	Acinetobacter phage Fri1	121.991
Acinetobacter phage vB_AbaP_B5	Acinetobacter phage Fri1	137.15
Acinetobacter phage vB_AbaP_D2	Acinetobacter phage Fri1	123.505
Acinetobacter phage vB_AbaP_PD-6A3	Acinetobacter phage Fri1	131.891
Acinetobacter phage vB_AbaP_PD-AB9	Acinetobacter phage Fri1	131.891
[truncated: 257,456+ more rows]

## Sheet: Supp Data 4B
#vConTACT genome-by-genome overview
Genome	Kingdom	Phylum	Class	Order	Family	Genus	preVC	VC Status	VC	VC Size	Quality	Adjusted P-value	VC Avg Distance	Topology Confidence Score	Genus Confidence Score	VC Kingdoms	VC Phyla	VC Classes	VC Orders	VC Families	VC Genera
Acholeplasma phage MV-L51	Loebvirae	Hofneiviricota	Faserviricetes	Tubulavirales	Plectroviridae	Plectrovirus		Singleton
Acholeplasma virus L2	Unassigned	Unassigned	Unassigned	Unassigned	Plasmaviridae	Plasmavirus		Singleton
Achromobacter phage 83-24	Heunggongvirae	Uroviricota	Caudoviricetes	Caudovirales	Siphoviridae	Steinhofvirus	preVC_0	Clustered	VC_0_0	2	0.1725	0.907994	2.23607	0.1566	1	1	1	1	1	1	1
Achromobacter phage JWAlpha	Heunggongvirae	Uroviricota	Caudoviricetes	Caudovirales	Schitoviridae	Jwalphavirus	preVC_8	Clustered	VC_8_0	27	0.724	1	8.01201	0.724	0.6809	1	1	1	1	1	14
Achromobacter phage JWF	Heunggongvirae	Uroviricota	Caudoviricetes	Caudovirales	Siphoviridae	Unassigned	preVC_18	Clustered	VC_18_0	2	1	0	7.54983	0	1	1	1	1	1	1	1
Achromobacter phage JWX	Heunggongvirae	Uroviricota	Caudoviricetes	Caudovirales	Siphoviridae	Steinhofvirus	preVC_0	Clustered	VC_0_0	2	0.1725	0.907994	2.23607	0.1566	1	1	1	1	1	1	1
Achromobacter phage Mano	Heunggongvirae	Uroviricota	Caudoviricetes	Caudovirales	Myoviridae	Unassigned	preVC_20	Clustered	VC_20_0	8	0.4753	1	5.53469	0.4753	1	1	1	1	1	1	1
Achromobacter phage Motura	Heunggongvirae	Uroviricota	Caudoviricetes	Caudovirales	Myoviridae	Moturavirus	preVC_25	Clustered/Singleton	VC_25_1	1	0	0	0	0	1	1	1	1	1	1	1
Achromobacter phage phiAxp-1	Heunggongvirae	Uroviricota	Caudoviricetes	Caudovirales	Siphoviridae	Unassigned	preVC_1	Clustered	VC_1_0	12	0.6992	1	6.09173	0.6992	1	1	1	1	1	1	4
Achromobacter phage phiAxp-2	Heunggongvirae	Uroviricota	Caudoviricetes	Caudovirales	Siphoviridae	Unassigned	preVC_35	Clustered	VC_35_0	7	0.0561	0.998998	7.13322	0.0561	1	1	1	1	1	2	2
Achromobacter phage phiAxp-3	Heunggongvirae	Uroviricota	Caudoviricetes	Caudovirales	Schitoviridae	Jwalphavirus	preVC_8	Clustered	VC_8_0	27	0.724	1	8.01201	0.724	0.6809	1	1	1	1	1	14
Achromobacter phage vB_AchrS_AchV4	Heunggongvirae	Uroviricota	Caudoviricetes	Caudovirales	Siphoviridae	Unassigned	preVC_29	Clustered	VC_29_0	4	0.104	0.997681	7.07049	0.1038	1	1	1	1	1	1	0
Achromobacter phage vB_AxyP_19-32_Axy04	Heunggongvirae	Uroviricota	Caudoviricetes	Caudovirales	Schitoviridae	Dongdastvirus	preVC_8	Clustered	VC_8_0	27	0.724	1	8.01201	0.724	0.6809	1	1	1	1	1	14
Achromobacter phage vB_AxyP_19-32_Axy10	Heunggongvirae	Uroviricota	Caudoviricetes	Caudovirales	Schitoviridae	Pourcelvirus	preVC_8	Clustered	VC_8_0	27	0.724	1	8.01201	0.724	0.6809	1	1	1	1	1	14
Achromobacter phage vB_AxyP_19-32_Axy11	Heunggongvirae	Uroviricota	Caudoviricetes	Caudovirales	Schitoviridae	Pourcelvirus	preVC_8	Clustered	VC_8_0	27	0.724	1	8.01201	0.724	0.6809	1	1	1	1	1	14
Achromobacter phage vB_AxyP_19-32_Axy12	Heunggongvirae	Uroviricota	Caudoviricetes	Caudovirales	Schitoviridae	Dongdastvirus	preVC_8	Clustered	VC_8_0	27	0.724	1	8.01201	0.724	0.6809	1	1	1	1	1	14
Achromobacter phage vB_AxyP_19-32_Axy24	Heunggongvirae	Uroviricota	Caudoviricetes	Caudovirales	Schitoviridae	Dongdastvirus	preVC_8	Clustered	VC_8_0	27	0.724	1	8.01201	0.724	0.6809	1	1	1	1	1	14
Acidianus bottle-shaped virus	Unassigned	Unassigned	Unassigned	Unassigned	Ampullaviridae	Bottigliavirus	preVC_38	Clustered	VC_38_0	3	1	0	3.45283	0	1	0	0	0	0	1	1
Acidianus bottle-shaped virus 2 strain ABV2	Unassigned	Unassigned	Unassigned	Unassigned	Ampullaviridae	Bottigliavirus	preVC_38	Clustered	VC_38_0	3	1	0	3.45283	0	1	0	0	0	0	1	1
Acidianus bottle-shaped virus 3 strain ABV3	Unassigned	Unassigned	Unassigned	Unassigned	Ampullaviridae	Bottigliavirus	preVC_38	Clustered	VC_38_0	3	1	0	3.45283	0	1	0	0	0	0	1	1
Acidianus filamentous virus 1	Zilligvirae	Taleaviricota	Tokiviricetes	Ligamenvirales	Lipothrixviridae	Gammalipothrixvirus		Outlier
Acidianus filamentous virus 2	Zilligvirae	Taleaviricota	Tokiviricetes	Ligamenvirales	Lipothrixviridae	Deltalipothrixvirus	preVC_41	Clustered	VC_41_0	2	0.4353	0.853207	3.60555	0.3714	1	1	1	1	1	1	1
Acidianus filamentous virus 3	Zilligvirae	Taleaviricota	Tokiviricetes	Ligamenvirales	Lipothrixviridae	Betalipothrixvirus	preVC_40	Clustered	VC_40_0	6	0.9408	0.999997	5.15343	0.9408	1	1	1	1	1	1	1
Acidianus filamentous virus 6	Zilligvirae	Taleaviricota	Tokiviricetes	Ligamenvirales	Lipothrixviridae	Betalipothrixvirus	preVC_40	Clustered	VC_40_0	6	0.9408	0.999997	5.15343	0.9408	1	1	1	1	1	1	1
Acidianus filamentous virus 7	Zilligvirae	Taleaviricota	Tokiviricetes	Ligamenvirales	Lipothrixviridae	Betalipothrixvirus	preVC_40	Clustered	VC_40_0	6	0.9408	0.999997	5.15343	0.9408	1	1	1	1	1	1	1
Acidianus filamentous virus 8	Zilligvirae	Taleaviricota	Tokiviricetes	Ligamenvirales	Lipothrixviridae	Betalipothrixvirus	preVC_40	Clustered	VC_40_0	6	0.9408	0.999997	5.15343	0.9408	1	1	1	1	1	1	1
Acidianus filamentous virus 9	Zilligvirae	Taleaviricota	Tokiviricetes	Ligamenvirales	Lipothrixviridae	Betalipothrixvirus	preVC_40	Clustered	VC_40_0	6	0.9408	0.999997	5.15343	0.9408	1	1	1	1	1	1	1
Acidianus rod-shaped virus 1	Zilligvirae	Taleaviricota	Tokiviricetes	Ligamenvirales	Rudiviridae	Itarudivirus		Outlier
Acidianus rod-shaped virus 2	Zilligvirae	Taleaviricota	Tokiviricetes	Ligamenvirales	Rudiviridae	Hoswirudivirus		Outlier
Acidianus spindle-shaped virus 1	Unassigned	Unassigned	Unassigned	Unassigned	Fuselloviridae	Betafusellovirus	preVC_43	Clustered	VC_43_0	9	0.9084	0.999996	4.29254	0.9084	1	0	0	0	0	1	2
Acidianus tailed spindle virus	Unassigned	Unassigned	Unassigned	Unassigned	Bicaudaviridae	Unassigned		Outlier
Acidianus two-tailed virus	Unassigned	Unassigned	Unassigned	Unassigned	Bicaudaviridae	Bicaudavirus		Outlier
Acidovorax phage ACP17	Heunggongvirae	Uroviricota	Caudoviricetes	Caudovirales	Myoviridae	Busanvirus		Outlier
Acinetobacter phage 133	Heunggongvirae	Uroviricota	Caudoviricetes	Caudovirales	Straboviridae	Unassigned		Overlap (VC_52/VC_56/VC_60)
Acinetobacter phage AB1	Heunggongvirae	Uroviricota	Caudoviricetes	Caudovirales	Myoviridae	Obolenskvirus	preVC_62	Clustered	VC_62_0	9	0.8142	1	6.24495	0.8142	1	1	1	1	1	1	1
Acinetobacter phage AB3	Heunggongvirae	Uroviricota	Caudoviricetes	Caudovirales	Autographiviridae	Friunavirus	preVC_66	Clustered	VC_66_0	25	1	0	3.99502	0	1	1	1	1	1	1	3
Acinetobacter phage AM101	Heunggongvirae	Uroviricota	Caudoviricetes	Caudovirales	Myoviridae	Lazarusvirus		Overlap (VC_52/VC_56/VC_60)
Acinetobacter phage AP205	Orthornavirae	Lenarviricota	Leviviricetes	Norzivirales	Duinviridae	Apeevirus		Outlier
Acinetobacter phage AP22	Heunggongvirae	Uroviricota	Caudoviricetes	Caudovirales	Myoviridae	Obolenskvirus	preVC_62	Clustered	VC_62_0	9	0.8142	1	6.24495	0.8142	1	1	1	1	1	1	1
Acinetobacter phage AbKT21phiIII	Heunggongvirae	Uroviricota	Caudoviricetes	Caudovirales	Autographiviridae	Friunavirus	preVC_66	Clustered	VC_66_0	25	1	0	3.99502	0	1	1	1	1	1	1	3
Acinetobacter phage AbP2	Heunggongvirae	Uroviricota	Caudoviricetes	Caudovirales	Myoviridae	Obolenskvirus	preVC_62	Clustered	VC_62_0	9	0.8142	1	6.24495	0.8142	1	1	1	1	1	1	1
Acinetobacter phage AbTZA1	Heunggongvirae	Uroviricota	Caudoviricetes	Caudovirales	Myoviridae	Hadassahvirus		Overlap (VC_52/VC_56/VC_60)
Acinetobacter phage Abp1	Heunggongvirae	Uroviricota	Caudoviricetes	Caudovirales	Autographiviridae	Friunavirus	preVC_66	Clustered	VC_66_0	25	1	0	3.99502	0	1	1	1	1	1	1	3
Acinetobacter phage Ac42	Heunggongvirae	Uroviricota	Caudoviricetes	Caudovirales	Myoviridae	Unassigned		Overlap (VC_52/VC_56/VC_60)
Acinetobacter phage Acj61	Heunggongvirae	Uroviricota	Caudoviricetes	Caudovirales	Straboviridae	Lasallevirus		Overlap (VC_52/VC_56/VC_60)
Acinetobacter phage Acj9	Heunggongvirae	Uroviricota	Caudoviricetes	Caudovirales	Myoviridae	Acajnonavirus		Overlap (VC_52/VC_56/VC_60)
Acinetobacter phage Fri1	Heunggongvirae	Uroviricota	Caudoviricetes	Caudovirales	Autographiviridae	Friunavirus	preVC_66	Clustered	VC_66_0	25	1	0	3.99502	0	1	1	1	1	1	1	3
Acinetobacter phage IME-200	Heunggongvirae	Uroviricota	Caudoviricetes	Caudovirales	Autographiviridae	Friunavirus	preVC_66	Clustered	VC_66_0	25	1	0	3.99502	0	1	1	1	1	1	1	3
Acinetobacter phage IMEAB3	Heunggongvirae	Uroviricota	Caudoviricetes	Caudovirales	Siphoviridae	Lokivirus	preVC_1	Clustered	VC_1_0	12	0.6992	1	6.09173	0.6992	1	1	1	1	1	1	4
Acinetobacter phage KARL-1	Heunggongvirae	Uroviricota	Caudoviricetes	Caudovirales	Myoviridae	Lazarusvirus		Overlap (VC_52/VC_56/VC_60)
Acinetobacter phage LZ35	Heunggongvirae	Uroviricota	Caudoviricetes	Caudovirales	Myoviridae	Obolenskvirus	preVC_62	Clustered	VC_62_0	9	0.8142	1	6.24495	0.8142	1	1	1	1	1	1	1
Acinetobacter phage Loki	Heunggongvirae	Uroviricota	Caudoviricetes	Caudovirales	Siphoviridae	Lokivirus	preVC_1	Clustered	VC_1_0	12	0.6992	1	6.09173	0.6992	1	1	1	1	1	1	4
Acinetobacter phage Petty	Heunggongvirae	Uroviricota	Caudoviricetes	Caudovirales	Autographiviridae	Pettyvirus	preVC_66	Clustered	VC_66_0	25	1	0	3.99502	0	1	1	1	1	1	1	3
Acinetobacter phage Presley	Heunggongvirae	Uroviricota	Caudoviricetes	Caudovirales	Schitoviridae	Presleyvirus		Outlier
Acinetobacter phage SH-Ab 15519	Heunggongvirae	Uroviricota	Caudoviricetes	Caudovirales	Autographiviridae	Friunavirus	preVC_66	Clustered	VC_66_0	25	1	0	3.99502	0	1	1	1	1	1	1	3
Acinetobacter phage SWH-Ab-1	Heunggongvirae	Uroviricota	Caudoviricetes	Caudovirales	Autographiviridae	Friunavirus	preVC_66	Clustered	VC_66_0	25	1	0	3.99502	0	1	1	1	1	1	1	3
Acinetobacter phage SWH-Ab-3	Heunggongvirae	Uroviricota	Caudoviricetes	Caudovirales	Autographiviridae	Friunavirus	preVC_66	Clustered	VC_66_0	25	1	0	3.99502	0	1	1	1	1	1	1	3
Acinetobacter phage VB_ApiP_XC38	Heunggongvirae	Uroviricota	Caudoviricetes	Caudovirales	Schitoviridae	Presleyvirus		Outlier
Acinetobacter phage WCHABP1	Heunggongvirae	Uroviricota	Caudoviricetes	Caudovirales	Myoviridae	Obolenskvirus	preVC_62	Clustered	VC_62_0	9	0.8142	1	6.24495	0.8142	1	1	1	1	1	1	1
Acinetobacter phage WCHABP12	Heunggongvirae	Uroviricota	Caudoviricetes	Caudovirales	Myoviridae	Obolenskvirus	preVC_62	Clustered	VC_62_0	9	0.8142	1	6.24495	0.8142	1	1	1	1	1	1	1
Acinetobacter phage WCHABP5	Heunggongvirae	Uroviricota	Caudoviricetes	Caudovirales	Autographiviridae	Friunavirus	preVC_66	Clustered	VC_66_0	25	1	0	3.99502	0	1	1	1	1	1	1	3
Acinetobacter phage YMC-13-01-C62	Heunggongvirae	Uroviricota	Caudoviricetes	Caudovirales	Myoviridae	Obolenskvirus	preVC_62	Clustered	VC_62_0	9	0.8142	1	6.24495	0.8142	1	1	1	1	1	1	1
Acinetobacter phage YMC/09/02/B1251	Heunggongvirae	Uroviricota	Caudoviricetes	Caudovirales	Siphoviridae	Vieuvirus	preVC_69	Clustered	VC_69_0	3	0.9058	0.97619	6.46224	0.8843	1	1	1	1	1	1	1
Acinetobacter phage YMC11/11/R3177	Heunggongvirae	Uroviricota	Caudoviricetes	Caudovirales	Siphoviridae	Vieuvirus	preVC_69	Clustered	VC_69_0	3	0.9058	0.97619	6.46224	0.8843	1	1	1	1	1	1	1
Acinetobacter phage YMC11/12/R2315	Heunggongvirae	Uroviricota	Caudoviricetes	Caudovirales	Myoviridae	Obolenskvirus	preVC_62	Clustered	VC_62_0	9	0.8142	1	6.24495	0.8142	1	1	1	1	1	1	1
Acinetobacter phage YMC13/03/R2096	Heunggongvirae	Uroviricota	Caudoviricetes	Caudovirales	Myoviridae	Unassigned		Outlier
Acinetobacter phage ZZ1	Heunggongvirae	Uroviricota	Caudoviricetes	Caudovirales	Myoviridae	Zedzedvirus		Overlap (VC_52/VC_56/VC_60)
Acinetobacter phage phiAB1	Heunggongvirae	Uroviricota	Caudoviricetes	Caudovirales	Autographiviridae	Friunavirus	preVC_66	Clustered	VC_66_0	25	1	0	3.99502	0	1	1	1	1	1	1	3
Acinetobacter phage phiAB6	Heunggongvirae	Uroviricota	Caudoviricetes	Caudovirales	Autographiviridae	Friunavirus	preVC_66	Clustered	VC_66_0	25	1	0	3.99502	0	1	1	1	1	1	1	3
Acinetobacter phage phiAC-1	Heunggongvirae	Uroviricota	Caudoviricetes	Caudovirales	Myoviridae	Unassigned		Outlier
Acinetobacter phage vB_AbaM-IME-AB2	Heunggongvirae	Uroviricota	Caudoviricetes	Caudovirales	Myoviridae	Obolenskvirus	preVC_62	Clustered	VC_62_0	9	0.8142	1	6.24495	0.8142	1	1	1	1	1	1	1
Acinetobacter phage vB_AbaM_Acibel004	Heunggongvirae	Uroviricota	Caudoviricetes	Caudovirales	Myoviridae	Saclayvirus	preVC_73	Clustered/Singleton	VC_73_1	1	0	0	0	0	1	1	1	1	1	1	1
Acinetobacter phage vB_AbaM_Apostate	Heunggongvirae	Uroviricota	Caudoviricetes	Caudovirales	Myoviridae	Lazarusvirus		Overlap (VC_52/VC_56/VC_60)
Acinetobacter phage vB_AbaM_B09_Aci01-1	Heunggongvirae	Uroviricota	Caudoviricetes	Caudovirales	Myoviridae	Saclayvirus	preVC_73	Clustered	VC_73_0	4	0.614	0.999957	5.18048	0.614	1	1	1	1	1	1	1
Acinetobacter phage vB_AbaM_B09_Aci02-2	Heunggongvirae	Uroviricota	Caudoviricetes	Caudovirales	Myoviridae	Saclayvirus	preVC_73	Clustered	VC_73_0	4	0.614	0.999957	5.18048	0.614	1	1	1	1	1	1	1
Acinetobacter phage vB_AbaM_B09_Aci05	Heunggongvirae	Uroviricota	Caudoviricetes	Caudovirales	Myoviridae	Saclayvirus	preVC_73	Clustered	VC_73_0	4	0.614	0.999957	5.18048	0.614	1	1	1	1	1	1	1
Acinetobacter phage vB_AbaM_Berthold	Heunggongvirae	Uroviricota	Caudoviricetes	Caudovirales	Myoviridae	Lazarusvirus		Overlap (VC_52/VC_56/VC_60)
Acinetobacter phage vB_AbaM_Kimel	Heunggongvirae	Uroviricota	Caudoviricetes	Caudovirales	Myoviridae	Lazarusvirus		Overlap (VC_52/VC_56/VC_60)
Acinetobacter phage vB_AbaM_Konradin	Heunggongvirae	Uroviricota	Caudoviricetes	Caudovirales	Myoviridae	Lazarusvirus		Overlap (VC_52/VC_56/VC_60)
Acinetobacter phage vB_AbaM_Lazarus	Heunggongvirae	Uroviricota	Caudoviricetes	Caudovirales	Myoviridae	Lazarusvirus		Overlap (VC_52/VC_56/VC_60)
Acinetobacter phage vB_AbaM_ME3	Heunggongvirae	Uroviricota	Caudoviricetes	Caudovirales	Myoviridae	Metrivirus		Singleton
Acinetobacter phage vB_AbaM_PhT2	Heunggongvirae	Uroviricota	Caudoviricetes	Caudovirales	Myoviridae	Hadassahvirus		Overlap (VC_52/VC_56/VC_60)
Acinetobacter phage vB_AbaM_phiAbaA1	Heunggongvirae	Uroviricota	Caudoviricetes	Caudovirales	Myoviridae	Saclayvirus	preVC_73	Clustered	VC_73_0	4	0.614	0.999957	5.18048	0.614	1	1	1	1	1	1	1
Acinetobacter phage vB_AbaP_46-62_Aci07	Heunggongvirae	Uroviricota	Caudoviricetes	Caudovirales	Autographiviridae	Friunavirus	preVC_66	Clustered	VC_66_0	25	1	0	3.99502	0	1	1	1	1	1	1	3
Acinetobacter phage vB_AbaP_AS11	Heunggongvirae	Uroviricota	Caudoviricetes	Caudovirales	Autographiviridae	Friunavirus	preVC_66	Clustered	VC_66_0	25	1	0	3.99502	0	1	1	1	1	1	1	3
Acinetobacter phage vB_AbaP_AS12	Heunggongvirae	Uroviricota	Caudoviricetes	Caudovirales	Autographiviridae	Friunavirus	preVC_66	Clustered	VC_66_0	25	1	0	3.99502	0	1	1	1	1	1	1	3
Acinetobacter phage vB_AbaP_Acibel007	Heunggongvirae	Uroviricota	Caudoviricetes	Caudovirales	Autographiviridae	Daemvirus	preVC_66	Clustered	VC_66_0	25	1	0	3.99502	0	1	1	1	1	1	1	3
Acinetobacter phage vB_AbaP_B09_Aci08	Heunggongvirae	Uroviricota	Caudoviricetes	Caudovirales	Autographiviridae	Friunavirus	preVC_66	Clustered	VC_66_0	25	1	0	3.99502	0	1	1	1	1	1	1	3
Acinetobacter phage vB_AbaP_B1	Heunggongvirae	Uroviricota	Caudoviricetes	Caudovirales	Autographiviridae	Friunavirus	preVC_66	Clustered	VC_66_0	25	1	0	3.99502	0	1	1	1	1	1	1	3
Acinetobacter phage vB_AbaP_B3	Heunggongvirae	Uroviricota	Caudoviricetes	Caudovirales	Autographiviridae	Friunavirus	preVC_66	Clustered	VC_66_0	25	1	0	3.99502	0	1	1	1	1	1	1	3
Acinetobacter phage vB_AbaP_B5	Heunggongvirae	Uroviricota	Caudoviricetes	Caudovirales	Autographiviridae	Friunavirus	preVC_66	Clustered	VC_66_0	25	1	0	3.99502	0	1	1	1	1	1	1	3
Acinetobacter phage vB_AbaP_D2	Heunggongvirae	Uroviricota	Caudoviricetes	Caudovirales	Autographiviridae	Friunavirus	preVC_66	Clustered	VC_66_0	25	1	0	3.99502	0	1	1	1	1	1	1	3
Acinetobacter phage vB_AbaP_PD-6A3	Heunggongvirae	Uroviricota	Caudoviricetes	Caudovirales	Autographiviridae	Friunavirus	preVC_66	Clustered	VC_66_0	25	1	0	3.99502	0	1	1	1	1	1	1	3
Acinetobacter phage vB_AbaP_PD-AB9	Heunggongvirae	Uroviricota	Caudoviricetes	Caudovirales	Autographiviridae	Friunavirus	preVC_66	Clustered	VC_66_0	25	1	0	3.99502	0	1	1	1	1	1	1	3
Acinetobacter phage vB_AbaS_TRS1	Heunggongvirae	Uroviricota	Caudoviricetes	Caudovirales	Siphoviridae	Unassigned	preVC_69	Clustered	VC_69_0	3	0.9058	0.97619	6.46224	0.8843	1	1	1	1	1	1	1
Acinetobacter phage vB_ApiM_fHyAci03	Heunggongvirae	Uroviricota	Caudoviricetes	Caudovirales	Myoviridae	Lazarusvirus		Overlap (VC_52/VC_56/VC_60)
Acinetobacter phage vB_ApiP_P1	Heunggongvirae	Uroviricota	Caudoviricetes	Caudovirales	Autographiviridae	Friunavirus	preVC_66	Clustered	VC_66_0	25	1	0	3.99502	0	1	1	1	1	1	1	3
Acinetobacter phage vB_ApiP_P2	Heunggongvirae	Uroviricota	Caudoviricetes	Caudovirales	Autographiviridae	Friunavirus	preVC_66	Clustered	VC_66_0	25	1	0	3.99502	0	1	1	1	1	1	1	3
Actinomyces virus Av1	Heunggongvirae	Uroviricota	Caudoviricetes	Caudovirales	Podoviridae	Dybvigvirus		Outlier
Actinoplanes phage phiAsp2	Heunggongvirae	Uroviricota	Caudoviricetes	Caudovirales	Siphoviridae	Unassigned		Singleton
Aeribacillus phage AP45	Heunggongvirae	Uroviricota	Caudoviricetes	Caudovirales	Siphoviridae	Kamchatkavirus	preVC_84	Clustered	VC_84_1	3	0.3383	0.982884	8.66653	0.3325	0.6667	1	1	1	1	2	2
Aeromonas phage 25	Heunggongvirae	Uroviricota	Caudoviricetes	Caudovirales	Myoviridae	Tulanevirus	preVC_52	Clustered	VC_52_1	7	0.1927	1	5.93077	0.1927	1	1	1	1	1	1	1
Aeromonas phage 25AhydR2PP	Heunggongvirae	Uroviricota	Caudoviricetes	Caudovirales	Autographiviridae	Aerosvirus	preVC_90	Clustered	VC_90_0	14	0.6247	1	5.9099	0.6247	1	1	1	1	1	1	8
Aeromonas phage 2L372D	Heunggongvirae	Uroviricota	Caudoviricetes	Caudovirales	Myoviridae	Plateaulakevirus	preVC_96	Clustered	VC_96_0	3	0.2384	0.995479	8.33097	0.2373	0.6667	1	1	1	1	1	1
Aeromonas phage 2L372X	Heunggongvirae	Uroviricota	Caudoviricetes	Caudovirales	Myoviridae	Plateaulakevirus	preVC_96	Clustered	VC_96_0	3	0.2384	0.995479	8.33097	0.2373	0.6667	1	1	1	1	1	1
Aeromonas phage 2_D05	Heunggongvirae	Uroviricota	Caudoviricetes	Caudovirales	Myoviridae	Unassigned	preVC_63	Clustered	VC_63_0	3	0.3424	0.996348	5.10926	0.3411	1	1	1	1	1	1	1
Aeromonas phage 44RR2.8t	Heunggongvirae	Uroviricota	Caudoviricetes	Caudovirales	Myoviridae	Biquartavirus	preVC_52	Clustered	VC_52_0	2	0.0279	0.890945	2.23607	0.0249	1	1	1	1	1	1	1
Aeromonas phage 4L372D	Heunggongvirae	Uroviricota	Caudoviricetes	Caudovirales	Myoviridae	Plateaulakevirus	preVC_96	Clustered	VC_96_0	3	0.2384	0.995479	8.33097	0.2373	0.6667	1	1	1	1	1	1
Aeromonas phage 4L372XY	Heunggongvirae	Uroviricota	Caudoviricetes	Caudovirales	Myoviridae	Plateaulakevirus	preVC_96	Clustered/Singleton	VC_96_1	1	0	0	0	0	1	1	1	1	1	1	1
Aeromonas phage 4_4572	Heunggongvirae	Uroviricota	Caudoviricetes	Caudovirales	Podoviridae	Lahexavirus	preVC_88	Clustered	VC_88_0	4	0.4832	0.999962	5.74042	0.4831	1	1	1	1	1	1	1
Aeromonas phage 4_D05	Heunggongvirae	Uroviricota	Caudoviricetes	Caudovirales	Myoviridae	Unassigned	preVC_63	Clustered	VC_63_0	3	0.3424	0.996348	5.10926	0.3411	1	1	1	1	1	1	1
Aeromonas phage 50AhydR13PP	Heunggongvirae	Uroviricota	Caudoviricetes	Caudovirales	Myoviridae	Tulanevirus	preVC_52	Clustered	VC_52_1	7	0.1927	1	5.93077	0.1927	1	1	1	1	1	1	1
Aeromonas phage 60AhydR15PP	Heunggongvirae	Uroviricota	Caudoviricetes	Caudovirales	Myoviridae	Tulanevirus	preVC_52	Clustered	VC_52_1	7	0.1927	1	5.93077	0.1927	1	1	1	1	1	1	1
Aeromonas phage 65	Heunggongvirae	Uroviricota	Caudoviricetes	Caudovirales	Myoviridae	Ishigurovirus		Overlap (VC_54/VC_55)
Aeromonas phage AS-gz	Heunggongvirae	Uroviricota	Caudoviricetes	Caudovirales	Myoviridae	Tulanevirus	preVC_52	Clustered	VC_52_1	7	0.1927	1	5.93077	0.1927	1	1	1	1	1	1	1
Aeromonas phage AS-sw	Heunggongvirae	Uroviricota	Caudoviricetes	Caudovirales	Myoviridae	Ceceduovirus		Overlap (VC_54/VC_55)
Aeromonas phage AS-zj	Heunggongvirae	Uroviricota	Caudoviricetes	Caudovirales	Myoviridae	Ceceduovirus		Overlap (VC_54/VC_55)
Aeromonas phage Aeh1	Heunggongvirae	Uroviricota	Caudoviricetes	Caudovirales	Myoviridae	Unassigned	preVC_54	Clustered	VC_54_0	4	0.1322	0.999975	8.13359	0.1321	1	1	1	1	1	1	0
Aeromonas phage Aes012	Heunggongvirae	Uroviricota	Caudoviricetes	Caudovirales	Myoviridae	Tulanevirus	preVC_52	Clustered	VC_52_1	7	0.1927	1	5.93077	0.1927	1	1	1	1	1	1	1
Aeromonas phage Aes508	Heunggongvirae	Uroviricota	Caudoviricetes	Caudovirales	Myoviridae	Tulanevirus	preVC_52	Clustered	VC_52_1	7	0.1927	1	5.93077	0.1927	1	1	1	1	1	1	1
Aeromonas phage Ah1	Heunggongvirae	Uroviricota	Caudoviricetes	Caudovirales	Myoviridae	Unassigned	preVC_54	Clustered	VC_54_0	4	0.1322	0.999975	8.13359	0.1321	1	1	1	1	1	1	0
Aeromonas phage AhSzq-1	Heunggongvirae	Uroviricota	Caudoviricetes	Caudovirales	Demerecviridae	Shenzhenvirus	preVC_108	Clustered	VC_108_0	2	0.1014	0.913534	4.79583	0.0927	1	1	1	1	1	1	1
Aeromonas phage AhSzw-1	Heunggongvirae	Uroviricota	Caudoviricetes	Caudovirales	Demerecviridae	Shenzhenvirus	preVC_108	Clustered	VC_108_0	2	0.1014	0.913534	4.79583	0.0927	1	1	1	1	1	1	1
Aeromonas phage Ahp1	Heunggongvirae	Uroviricota	Caudoviricetes	Caudovirales	Autographiviridae	Ahphunavirus	preVC_90	Clustered	VC_90_0	14	0.6247	1	5.9099	0.6247	1	1	1	1	1	1	8
Aeromonas phage BUCT551	Heunggongvirae	Uroviricota	Caudoviricetes	Caudovirales	Siphoviridae	Unassigned		Overlap (VC_31/VC_36)
Aeromonas phage CC2	Heunggongvirae	Uroviricota	Caudoviricetes	Caudovirales	Myoviridae	Ceceduovirus		Overlap (VC_54/VC_55)
Aeromonas phage CF7	Heunggongvirae	Uroviricota	Caudoviricetes	Caudovirales	Autographiviridae	Ahphunavirus	preVC_90	Clustered	VC_90_0	14	0.6247	1	5.9099	0.6247	1	1	1	1	1	1	8
Aeromonas phage LAh_6	Heunggongvirae	Uroviricota	Caudoviricetes	Caudovirales	Podoviridae	Lahexavirus	preVC_88	Clustered	VC_88_0	4	0.4832	0.999962	5.74042	0.4831	1	1	1	1	1	1	1
Aeromonas phage LAh_7	Heunggongvirae	Uroviricota	Caudoviricetes	Caudovirales	Siphoviridae	Unassigned		Overlap (VC_31/VC_36)
Aeromonas phage LAh_8	Heunggongvirae	Uroviricota	Caudoviricetes	Caudovirales	Podoviridae	Lahexavirus	preVC_88	Clustered	VC_88_0	4	0.4832	0.999962	5.74042	0.4831	1	1	1	1	1	1	1
Aeromonas phage LAh_9	Heunggongvirae	Uroviricota	Caudoviricetes	Caudovirales	Podoviridae	Lahexavirus	preVC_88	Clustered	VC_88_0	4	0.4832	0.999962	5.74042	0.4831	1	1	1	1	1	1	1
Aeromonas phage PX29	Heunggongvirae	Uroviricota	Caudoviricetes	Caudovirales	Myoviridae	Unassigned	preVC_54	Clustered	VC_54_0	4	0.1322	0.999975	8.13359	0.1321	1	1	1	1	1	1	0
Aeromonas phage ZPAH7	Heunggongvirae	Uroviricota	Caudoviricetes	Caudovirales	Autographiviridae	Aerosvirus	preVC_90	Clustered	VC_90_0	14	0.6247	1	5.9099	0.6247	1	1	1	1	1	1	8
Aeromonas phage pAh6-C	Heunggongvirae	Uroviricota	Caudoviricetes	Caudovirales	Chaseviridae	Pahsextavirus	preVC_117	Clustered	VC_117_0	3	0.2177	0.995219	3.66863	0.2166	1	1	1	1	1	1	2
Aeromonas phage pIS4-A	Heunggongvirae	Uroviricota	Caudoviricetes	Caudovirales	Siphoviridae	Roufvirus	preVC_119	Clustered	VC_119_0	24	0.9267	1	7.40523	0.9267	0.9674	1	1	1	1	1	1
Aeromonas phage phiA8-29	Heunggongvirae	Uroviricota	Caudoviricetes	Caudovirales	Ackermannviridae	Tedavirus		Outlier
Aeromonas phage phiAS4	Heunggongvirae	Uroviricota	Caudoviricetes	Caudovirales	Myoviridae	Tulanevirus	preVC_52	Clustered	VC_52_1	7	0.1927	1	5.93077	0.1927	1	1	1	1	1	1	1
Aeromonas phage phiAS5	Heunggongvirae	Uroviricota	Caudoviricetes	Caudovirales	Myoviridae	Unassigned	preVC_54	Clustered	VC_54_0	4	0.1322	0.999975	8.13359	0.1321	1	1	1	1	1	1	0
Aeromonas phage phiAS7	Heunggongvirae	Uroviricota	Caudoviricetes	Caudovirales	Autographiviridae	Aerosvirus	preVC_90	Clustered	VC_90_0	14	0.6247	1	5.9099	0.6247	1	1	1	1	1	1	8
Aeromonas phage phiO18P	Heunggongvirae	Uroviricota	Caudoviricetes	Caudovirales	Myoviridae	Bielevirus	preVC_123	Clustered	VC_123_0	20	0.9699	1	5.63515	0.9699	1	1	1	1	1	1	12
Aeromonas phage vB_AhyS-A18P4	Heunggongvirae	Uroviricota	Caudoviricetes	Caudovirales	Siphoviridae	Unassigned		Overlap (VC_31/VC_36)
Aeromonas phage vB_AsaM-56	Heunggongvirae	Uroviricota	Caudoviricetes	Caudovirales	Myoviridae	Popoffvirus	preVC_63	Clustered	VC_63_0	3	0.3424	0.996348	5.10926	0.3411	1	1	1	1	1	1	1
Aeromonas virus 31	Heunggongvirae	Uroviricota	Caudoviricetes	Caudovirales	Myoviridae	Biquartavirus	preVC_52	Clustered	VC_52_0	2	0.0279	0.890945	2.23607	0.0249	1	1	1	1	1	1	1
Aeropyrum coil-shaped virus	Unassigned	Unassigned	Unassigned	Unassigned	Spiraviridae	Alphaspiravirus		Singleton
Aeropyrum globular virus 1	Unassigned	Unassigned	Unassigned	Unassigned	Unassigned	Unassigned		Singleton
Aeropyrum pernix bacilliform virus 1	Unassigned	Unassigned	Unassigned	Unassigned	Clavaviridae	Clavavirus		Singleton
Aeropyrum pernix ovoid virus 1	Unassigned	Unassigned	Unassigned	Unassigned	Guttaviridae	Betaguttavirus		Singleton
Aeropyrum pernix spindle-shaped virus 1	Unassigned	Unassigned	Unassigned	Unassigned	Unassigned	Unassigned		Singleton
Aggregatibacter phage S1249	Heunggongvirae	Uroviricota	Caudoviricetes	Caudovirales	Myoviridae	Unassigned	preVC_72	Clustered	VC_72_0	2	0.411	0.890471	4.3589	0.366	1	1	1	1	1	1	0
Agrobacterium phage 7-7-1	Heunggongvirae	Uroviricota	Caudoviricetes	Caudovirales	Myoviridae	Schmittlotzvirus	preVC_124	Clustered	VC_124_0	3	0.1125	0.961533	7.95487	0.1081	1	1	1	1	1	2	2
Agrobacterium phage Atu_ph02	Heunggongvirae	Uroviricota	Caudoviricetes	Caudovirales	Autographiviridae	Atuphduovirus	preVC_95	Clustered	VC_95_0	2	0.2243	0.907453	0	0.2036	1	1	1	1	1	1	1
Agrobacterium phage Atu_ph03	Heunggongvirae	Uroviricota	Caudoviricetes	Caudovirales	Autographiviridae	Atuphduovirus	preVC_95	Clustered	VC_95_0	2	0.2243	0.907453	0	0.2036	1	1	1	1	1	1	1
Agrobacterium phage Atu_ph07	Heunggongvirae	Uroviricota	Caudoviricetes	Caudovirales	Myoviridae	Polybotosvirus		Outlier
Agrobacterium phage OLIVR1	Heunggongvirae	Uroviricota	Caudoviricetes	Caudovirales	Schitoviridae	Unassigned	preVC_8	Clustered	VC_8_0	27	0.724	1	8.01201	0.724	0.6809	1	1	1	1	1	14
Agrobacterium phage OLIVR5	Heunggongvirae	Uroviricota	Caudoviricetes	Caudovirales	Ackermannviridae	Unassigned	preVC_46	Clustered/Singleton	VC_46_1	1	0	0	0	0	1	1	1	1	1	1	0
Alphaproteobacteria virus phiJl001	Heunggongvirae	Uroviricota	Caudoviricetes	Caudovirales	Siphoviridae	Yuavirus		Outlier
Alteromonas phage vB_AcoS-R7M	Heunggongvirae	Uroviricota	Caudoviricetes	Caudovirales	Siphoviridae	Amoyvirus		Outlier
Alteromonas phage vB_AmaP_AD45-P1	Heunggongvirae	Uroviricota	Caudoviricetes	Caudovirales	Schitoviridae	Unassigned		Outlier
Alteromonas phage vB_AmeM_PT11-V22	Heunggongvirae	Uroviricota	Caudoviricetes	Caudovirales	Myoviridae	Myoalterovirus		Outlier
Alteromonas virus vB_AspP-H4/4	Heunggongvirae	Uroviricota	Caudoviricetes	Caudovirales	Autographiviridae	Foturvirus		Outlier
Anabaena phage A-4L	Heunggongvirae	Uroviricota	Caudoviricetes	Caudovirales	Podoviridae	Kozyakovvirus		Outlier
Anoxybacillus phage A403	Heunggongvirae	Uroviricota	Caudoviricetes	Caudovirales	Siphoviridae	Tandoganvirus		Outlier
Aquamicrobium phage P14	Heunggongvirae	Uroviricota	Caudoviricetes	Caudovirales	Autographiviridae	Aqualcavirus	preVC_91	Clustered	VC_91_0	26	0.6486	1	6.4907	0.6486	1	1	1	1	1	1	16
Archaeal BJ1 virus	Heunggongvirae	Uroviricota	Caudoviricetes	Caudovirales	Siphoviridae	Unassigned	preVC_140	Clustered	VC_140_0	2	0.7752	0.6	4.3589	0.4651	1	1	1	1	1	1	0
Arthrobacter phage Abba	Heunggongvirae	Uroviricota	Caudoviricetes	Caudovirales	Myoviridae	Ayohtrevirus		Outlier
Arthrobacter phage Abidatro	Heunggongvirae	Uroviricota	Caudoviricetes	Caudovirales	Siphoviridae	Galaxyvirus	preVC_144	Clustered	VC_144_0	6	0.8468	1	5.52531	0.8468	1	1	1	1	1	1	4
Arthrobacter phage Adat	Heunggongvirae	Uroviricota	Caudoviricetes	Caudovirales	Podoviridae	Jasminevirus	preVC_149	Clustered	VC_149_0	2	1	0	3	0	1	1	1	1	1	1	1
Arthrobacter phage Amigo	Heunggongvirae	Uroviricota	Caudoviricetes	Caudovirales	Siphoviridae	Amigovirus	preVC_150	Clustered	VC_150_0	2	0.8183	0.777778	2	0.6365	1	1	1	1	1	1	1
Arthrobacter phage Andrew	Heunggongvirae	Uroviricota	Caudoviricetes	Caudovirales	Siphoviridae	Andrewvirus	preVC_144	Clustered	VC_144_0	6	0.8468	1	5.52531	0.8468	1	1	1	1	1	1	4
Arthrobacter phage Anjali	Heunggongvirae	Uroviricota	Caudoviricetes	Caudovirales	Podoviridae	Anjalivirus	preVC_77	Clustered	VC_77_0	2	0.2552	0.908122	1.73205	0.2317	1	1	1	1	1	1	1
Arthrobacter phage BarretLemon	Heunggongvirae	Uroviricota	Caudoviricetes	Caudovirales	Myoviridae	Marthavirus	preVC_141	Clustered	VC_141_0	9	0.6932	1	3.21836	0.6932	1	1	1	1	1	1	1
Arthrobacter phage Beans	Heunggongvirae	Uroviricota	Caudoviricetes	Caudovirales	Myoviridae	Marthavirus	preVC_141	Clustered	VC_141_0	9	0.6932	1	3.21836	0.6932	1	1	1	1	1	1	1
Arthrobacter phage Bennie	Heunggongvirae	Uroviricota	Caudoviricetes	Caudovirales	Siphoviridae	Korravirus	preVC_145	Clustered	VC_145_0	22	0.94	1	3.4389	0.94	1	1	1	1	1	1	1
Arthrobacter phage BigMack	Heunggongvirae	Uroviricota	Caudoviricetes	Caudovirales	Siphoviridae	Korravirus	preVC_145	Clustered	VC_145_0	22	0.94	1	3.4389	0.94	1	1	1	1	1	1	1
Arthrobacter phage Brent	Heunggongvirae	Uroviricota	Caudoviricetes	Caudovirales	Myoviridae	Marthavirus	preVC_141	Clustered	VC_141_0	9	0.6932	1	3.21836	0.6932	1	1	1	1	1	1	1
Arthrobacter phage Bridgette	Heunggongvirae	Uroviricota	Caudoviricetes	Caudovirales	Siphoviridae	Bridgettevirus	preVC_156	Clustered	VC_156_0	5	0.9568	0.999913	4.6739	0.9567	1	1	1	1	1	1	1
Arthrobacter phage CaptnMurica	Heunggongvirae	Uroviricota	Caudoviricetes	Caudovirales	Siphoviridae	Gordonvirus		Overlap (VC_160/VC_161/VC_162)
Arthrobacter phage Circum	Heunggongvirae	Uroviricota	Caudoviricetes	Caudovirales	Siphoviridae	Mudcatvirus		Overlap (VC_159/VC_161/VC_162)
Arthrobacter phage Colucci	Heunggongvirae	Uroviricota	Caudoviricetes	Caudovirales	Myoviridae	Klausavirus	preVC_142	Clustered	VC_142_0	6	0.627	1	4.65677	0.627	1	1	1	1	1	1	1
Arthrobacter phage Constance	Heunggongvirae	Uroviricota	Caudoviricetes	Caudovirales	Siphoviridae	Bridgettevirus	preVC_156	Clustered	VC_156_0	5	0.9568	0.999913	4.6739	0.9567	1	1	1	1	1	1	1
Arthrobacter phage Coral	Heunggongvirae	Uroviricota	Caudoviricetes	Caudovirales	Siphoviridae	Coralvirus	preVC_144	Clustered	VC_144_0	6	0.8468	1	5.52531	0.8468	1	1	1	1	1	1	4
Arthrobacter phage Decurro	Heunggongvirae	Uroviricota	Caudoviricetes	Caudovirales	Siphoviridae	Decurrovirus		Outlier
Arthrobacter phage DrManhattan	Heunggongvirae	Uroviricota	Caudoviricetes	Caudovirales	Siphoviridae	Manhattanvirus	preVC_154	Clustered	VC_154_0	4	0.548	0.99996	6.1339	0.548	1	1	1	1	1	1	4
Arthrobacter phage DrRobert	Heunggongvirae	Uroviricota	Caudoviricetes	Caudovirales	Siphoviridae	Korravirus	preVC_145	Clustered	VC_145_0	22	0.94	1	3.4389	0.94	1	1	1	1	1	1	1
Arthrobacter phage DrYang	Heunggongvirae	Uroviricota	Caudoviricetes	Caudovirales	Myoviridae	Klausavirus	preVC_142	Clustered	VC_142_0	6	0.627	1	4.65677	0.627	1	1	1	1	1	1	1
Arthrobacter phage Eileen	Heunggongvirae	Uroviricota	Caudoviricetes	Caudovirales	Siphoviridae	Bridgettevirus	preVC_156	Clustered	VC_156_0	5	0.9568	0.999913	4.6739	0.9567	1	1	1	1	1	1	1
Arthrobacter phage Galaxy	Heunggongvirae	Uroviricota	Caudoviricetes	Caudovirales	Siphoviridae	Galaxyvirus	preVC_144	Clustered	VC_144_0	6	0.8468	1	5.52531	0.8468	1	1	1	1	1	1	4
Arthrobacter phage Gisselle	Heunggongvirae	Uroviricota	Caudoviricetes	Caudovirales	Siphoviridae	Korravirus	preVC_145	Clustered	VC_145_0	22	0.94	1	3.4389	0.94	1	1	1	1	1	1	1
Arthrobacter phage Glenn	Heunggongvirae	Uroviricota	Caudoviricetes	Caudovirales	Siphoviridae	Korravirus	preVC_145	Clustered	VC_145_0	22	0.94	1	3.4389	0.94	1	1	1	1	1	1	1
Arthrobacter phage Gordon	Heunggongvirae	Uroviricota	Caudoviricetes	Caudovirales	Siphoviridae	Gordonvirus		Overlap (VC_160/VC_161/VC_162)
Arthrobacter phage GreenHearts	Heunggongvirae	Uroviricota	Caudoviricetes	Caudovirales	Siphoviridae	Korravirus	preVC_145	Clustered	VC_145_0	22	0.94	1	3.4389	0.94	1	1	1	1	1	1	1
Arthrobacter phage Greenhouse	Heunggongvirae	Uroviricota	Caudoviricetes	Caudovirales	Siphoviridae	Korravirus	preVC_145	Clustered	VC_145_0	22	0.94	1	3.4389	0.94	1	1	1	1	1	1	1
Arthrobacter phage HunterDalle	Heunggongvirae	Uroviricota	Caudoviricetes	Caudovirales	Siphoviridae	Korravirus	preVC_145	Clustered	VC_145_0	22	0.94	1	3.4389	0.94	1	1	1	1	1	1	1
Arthrobacter phage Huntingdon	Heunggongvirae	Uroviricota	Caudoviricetes	Caudovirales	Siphoviridae	Korravirus	preVC_145	Clustered	VC_145_0	22	0.94	1	3.4389	0.94	1	1	1	1	1	1	1
Arthrobacter phage Jasmine	Heunggongvirae	Uroviricota	Caudoviricetes	Caudovirales	Podoviridae	Jasminevirus	preVC_149	Clustered	VC_149_0	2	1	0	3	0	1	1	1	1	1	1	1
Arthrobacter phage Jawnski	Heunggongvirae	Uroviricota	Caudoviricetes	Caudovirales	Myoviridae	Marthavirus	preVC_141	Clustered	VC_141_0	9	0.6932	1	3.21836	0.6932	1	1	1	1	1	1	1
Arthrobacter phage Joann	Heunggongvirae	Uroviricota	Caudoviricetes	Caudovirales	Siphoviridae	Korravirus	preVC_145	Clustered	VC_145_0	22	0.94	1	3.4389	0.94	1	1	1	1	1	1	1
Arthrobacter phage Judy	Heunggongvirae	Uroviricota	Caudoviricetes	Caudovirales	Siphoviridae	Bridgettevirus	preVC_156	Clustered	VC_156_0	5	0.9568	0.999913	4.6739	0.9567	1	1	1	1	1	1	1
Arthrobacter phage KBurrousTX	Heunggongvirae	Uroviricota	Caudoviricetes	Caudovirales	Myoviridae	Klausavirus	preVC_142	Clustered	VC_142_0	6	0.627	1	4.65677	0.627	1	1	1	1	1	1	1
Arthrobacter phage KellEzio	Heunggongvirae	Uroviricota	Caudoviricetes	Caudovirales	Siphoviridae	Kelleziovirus	preVC_168	Clustered	VC_168_0	2	1	0	2	0	1	1	1	1	1	1	1
Arthrobacter phage Kepler	Heunggongvirae	Uroviricota	Caudoviricetes	Caudovirales	Siphoviridae	Coralvirus	preVC_144	Clustered	VC_144_0	6	0.8468	1	5.52531	0.8468	1	1	1	1	1	1	4
Arthrobacter phage Kitkat	Heunggongvirae	Uroviricota	Caudoviricetes	Caudovirales	Siphoviridae	Kelleziovirus	preVC_168	Clustered	VC_168_0	2	1	0	2	0	1	1	1	1	1	1	1
Arthrobacter phage Kittykat	Heunggongvirae	Uroviricota	Caudoviricetes	Caudovirales	Siphoviridae	Korravirus	preVC_145	Clustered	VC_145_0	22	0.94	1	3.4389	0.94	1	1	1	1	1	1	1
Arthrobacter phage Korra	Heunggongvirae	Uroviricota	Caudoviricetes	Caudovirales	Siphoviridae	Korravirus	preVC_145	Clustered	VC_145_0	22	0.94	1	3.4389	0.94	1	1	1	1	1	1	1
Arthrobacter phage Kuleana	Heunggongvirae	Uroviricota	Caudoviricetes	Caudovirales	Siphoviridae	Kuleanavirus	preVC_144	Clustered	VC_144_0	6	0.8468	1	5.52531	0.8468	1	1	1	1	1	1	4
Arthrobacter phage Laroye	Heunggongvirae	Uroviricota	Caudoviricetes	Caudovirales	Siphoviridae	Laroyevirus	preVC_167	Clustered	VC_167_0	4	0.9804	0.999858	2.5181	0.9803	1	1	1	1	1	1	1
Arthrobacter phage LiSara	Heunggongvirae	Uroviricota	Caudoviricetes	Caudovirales	Siphoviridae	Laroyevirus	preVC_167	Clustered	VC_167_0	4	0.9804	0.999858	2.5181	0.9803	1	1	1	1	1	1	1
Arthrobacter phage Liebe	Heunggongvirae	Uroviricota	Caudoviricetes	Caudovirales	Siphoviridae	Liebevirus	preVC_154	Clustered	VC_154_0	4	0.548	0.99996	6.1339	0.548	1	1	1	1	1	1	4
Arthrobacter phage Litotes	Heunggongvirae	Uroviricota	Caudoviricetes	Caudovirales	Siphoviridae	Korravirus	preVC_145	Clustered	VC_145_0	22	0.94	1	3.4389	0.94	1	1	1	1	1	1	1
Arthrobacter phage Lymara	Heunggongvirae	Uroviricota	Caudoviricetes	Caudovirales	Myoviridae	Klausavirus	preVC_142	Clustered	VC_142_0	6	0.627	1	4.65677	0.627	1	1	1	1	1	1	1
Arthrobacter phage Maja	Heunggongvirae	Uroviricota	Caudoviricetes	Caudovirales	Siphoviridae	Majavirus	preVC_146	Clustered	VC_146_0	2	0.1279	0.877115	7.87401	0.1122	1	1	1	1	1	1	1
Arthrobacter phage MamaPearl	Heunggongvirae	Uroviricota	Caudoviricetes	Caudovirales	Siphoviridae	Korravirus	preVC_145	Clustered	VC_145_0	22	0.94	1	3.4389	0.94	1	1	1	1	1	1	1
Arthrobacter phage Martha	Heunggongvirae	Uroviricota	Caudoviricetes	Caudovirales	Myoviridae	Marthavirus	preVC_141	Clustered	VC_141_0	9	0.6932	1	3.21836	0.6932	1	1	1	1	1	1	1
Arthrobacter phage Mendel	Heunggongvirae	Uroviricota	Caudoviricetes	Caudovirales	Podoviridae	Anjalivirus	preVC_77	Clustered	VC_77_0	2	0.2552	0.908122	1.73205	0.2317	1	1	1	1	1	1	1
Arthrobacter phage Molivia	Heunggongvirae	Uroviricota	Caudoviricetes	Caudovirales	Siphoviridae	Amigovirus	preVC_150	Clustered	VC_150_0	2	0.8183	0.777778	2	0.6365	1	1	1	1	1	1	1
Arthrobacter phage Mudcat	Heunggongvirae	Uroviricota	Caudoviricetes	Caudovirales	Siphoviridae	Mudcatvirus		Overlap (VC_159/VC_161/VC_162)
Arthrobacter phage Mufasa8	Heunggongvirae	Uroviricota	Caudoviricetes	Caudovirales	Siphoviridae	Mufasoctovirus	preVC_143	Clustered	VC_143_0	2	0.8449	0.826558	6.245	0.6984	1	1	1	1	1	1	2
Arthrobacter phage Nubia	Heunggongvirae	Uroviricota	Caudoviricetes	Caudovirales	Siphoviridae	Korravirus	preVC_145	Clustered	VC_145_0	22	0.94	1	3.4389	0.94	1	1	1	1	1	1	1
Arthrobacter phage Oxynfrius	Heunggongvirae	Uroviricota	Caudoviricetes	Caudovirales	Siphoviridae	Korravirus	preVC_145	Clustered	VC_145_0	22	0.94	1	3.4389	0.94	1	1	1	1	1	1	1
Arthrobacter phage Peas	Heunggongvirae	Uroviricota	Caudoviricetes	Caudovirales	Siphoviridae	Bridgettevirus	preVC_156	Clustered	VC_156_0	5	0.9568	0.999913	4.6739	0.9567	1	1	1	1	1	1	1
Arthrobacter phage Piccoletto	Heunggongvirae	Uroviricota	Caudoviricetes	Caudovirales	Myoviridae	Marthavirus	preVC_141	Clustered	VC_141_0	9	0.6932	1	3.21836	0.6932	1	1	1	1	1	1	1
Arthrobacter phage Preamble	Heunggongvirae	Uroviricota	Caudoviricetes	Caudovirales	Siphoviridae	Korravirus	preVC_145	Clustered	VC_145_0	22	0.94	1	3.4389	0.94	1	1	1	1	1	1	1
Arthrobacter phage PrincessTrina	Heunggongvirae	Uroviricota	Caudoviricetes	Caudovirales	Myoviridae	Klausavirus	preVC_142	Clustered	VC_142_0	6	0.627	1	4.65677	0.627	1	1	1	1	1	1	1
Arthrobacter phage Pumancara	Heunggongvirae	Uroviricota	Caudoviricetes	Caudovirales	Siphoviridae	Korravirus	preVC_145	Clustered	VC_145_0	22	0.94	1	3.4389	0.94	1	1	1	1	1	1	1
Arthrobacter phage Salgado	Heunggongvirae	Uroviricota	Caudoviricetes	Caudovirales	Siphoviridae	Laroyevirus	preVC_167	Clustered	VC_167_0	4	0.9804	0.999858	2.5181	0.9803	1	1	1	1	1	1	1
Arthrobacter phage Sergei	Heunggongvirae	Uroviricota	Caudoviricetes	Caudovirales	Siphoviridae	Korravirus	preVC_145	Clustered	VC_145_0	22	0.94	1	3.4389	0.94	1	1	1	1	1	1	1
Arthrobacter phage Shade	Heunggongvirae	Uroviricota	Caudoviricetes	Caudovirales	Myoviridae	Marthavirus	preVC_141	Clustered	VC_141_0	9	0.6932	1	3.21836	0.6932	1	1	1	1	1	1	1
Arthrobacter phage Sonali	Heunggongvirae	Uroviricota	Caudoviricetes	Caudovirales	Siphoviridae	Sonalivirus	preVC_143	Clustered	VC_143_0	2	0.8449	0.826558	6.245	0.6984	1	1	1	1	1	1	2
Arthrobacter phage Sonny	Heunggongvirae	Uroviricota	Caudoviricetes	Caudovirales	Myoviridae	Marthavirus	preVC_141	Clustered	VC_141_0	9	0.6932	1	3.21836	0.6932	1	1	1	1	1	1	1
Arthrobacter phage Tank	Heunggongvirae	Uroviricota	Caudoviricetes	Caudovirales	Siphoviridae	Tankvirus		Outlier
Arthrobacter phage TripleJ	Heunggongvirae	Uroviricota	Caudoviricetes	Caudovirales	Siphoviridae	Triplejayvirus	preVC_151	Clustered	VC_151_0	2	0.165	0.899581	7.4162	0.1485	1	1	1	1	1	1	2
Arthrobacter phage Urla	Heunggongvirae	Uroviricota	Caudoviricetes	Caudovirales	Siphoviridae	Korravirus	preVC_145	Clustered	VC_145_0	22	0.94	1	3.4389	0.94	1	1	1	1	1	1	1
Arthrobacter phage Vibaki	Heunggongvirae	Uroviricota	Caudoviricetes	Caudovirales	Myoviridae	Vibakivirus		Outlier
Arthrobacter phage Wawa	Heunggongvirae	Uroviricota	Caudoviricetes	Caudovirales	Siphoviridae	Korravirus	preVC_145	Clustered	VC_145_0	22	0.94	1	3.4389	0.94	1	1	1	1	1	1	1
Arthrobacter phage Wayne	Heunggongvirae	Uroviricota	Caudoviricetes	Caudovirales	Siphoviridae	Korravirus	preVC_145	Clustered	VC_145_0	22	0.94	1	3.4389	0.94	1	1	1	1	1	1	1
Arthrobacter phage Wheelbite	Heunggongvirae	Uroviricota	Caudoviricetes	Caudovirales	Siphoviridae	Laroyevirus	preVC_167	Clustered	VC_167_0	4	0.9804	0.999858	2.5181	0.9803	1	1	1	1	1	1	1
Arthrobacter phage Yang	Heunggongvirae	Uroviricota	Caudoviricetes	Caudovirales	Siphoviridae	Yangvirus	preVC_154	Clustered	VC_154_0	4	0.548	0.99996	6.1339	0.548	1	1	1	1	1	1	4
Arthrobacter phage Zartrosa	Heunggongvirae	Uroviricota	Caudoviricetes	Caudovirales	Myoviridae	Marthavirus	preVC_141	Clustered	VC_141_0	9	0.6932	1	3.21836	0.6932	1	1	1	1	1	1	1
Arthrobacter phage vB_ArS-ArV2	Heunggongvirae	Uroviricota	Caudoviricetes	Caudovirales	Siphoviridae	Unassigned	preVC_146	Clustered	VC_146_0	2	0.1279	0.877115	7.87401	0.1122	1	1	1	1	1	1	1
Arthrobacter phage vB_ArtM-ArV1	Heunggongvirae	Uroviricota	Caudoviricetes	Caudovirales	Myoviridae	Klausavirus	preVC_142	Clustered	VC_142_0	6	0.627	1	4.65677	0.627	1	1	1	1	1	1	1
Aurantimonas phage AmM-1	Heunggongvirae	Uroviricota	Caudoviricetes	Caudovirales	Myoviridae	Unassigned		Outlier
Azobacteroides phage ProJPt-Bp1	Heunggongvirae	Uroviricota	Caudoviricetes	Caudovirales	Podoviridae	Unassigned		Singleton
Azospirillum phage Cd	Heunggongvirae	Uroviricota	Caudoviricetes	Caudovirales	Siphoviridae	Unassigned		Outlier
Bacillus phage 0305phi8-36	Heunggongvirae	Uroviricota	Caudoviricetes	Caudovirales	Myoviridae	Unassigned		Outlier
Bacillus phage 250	Heunggongvirae	Uroviricota	Caudoviricetes	Caudovirales	Siphoviridae	Cecivirus		Overlap (VC_177/VC_178/VC_180)
Bacillus phage AP50	Bamfordvirae	Preplasmiviricota	Tectiliviricetes	Kalamavirales	Tectiviridae	Betatectivirus	preVC_182	Clustered	VC_182_0	4	1	0	4.11989	0	1	1	1	1	1	1	1
Bacillus phage AR9	Heunggongvirae	Uroviricota	Caudoviricetes	Caudovirales	Myoviridae	Takahashivirus	preVC_183	Clustered	VC_183_0	2	0.7229	0.333333	1.41421	0.241	1	1	1	1	1	1	1
Bacillus phage Andromeda	Heunggongvirae	Uroviricota	Caudoviricetes	Caudovirales	Siphoviridae	Andromedavirus	preVC_184	Clustered	VC_184_0	8	1	0	3.6646	0	1	1	1	1	1	1	1
Bacillus phage Aurora	Heunggongvirae	Uroviricota	Caudoviricetes	Caudovirales	Salasmaviridae	Claudivirus	preVC_78	Clustered	VC_78_0	15	0.7823	1	4.03216	0.7823	1	1	1	1	1	1	3
Bacillus phage AvesoBmore	Heunggongvirae	Uroviricota	Caudoviricetes	Caudovirales	Herelleviridae	Bequatrovirus		Overlap (VC_186/VC_187)
Bacillus phage B4	Heunggongvirae	Uroviricota	Caudoviricetes	Caudovirales	Herelleviridae	Bequatrovirus		Overlap (VC_186/VC_187)
Bacillus phage B5S	Heunggongvirae	Uroviricota	Caudoviricetes	Caudovirales	Herelleviridae	Bequatrovirus		Overlap (VC_186/VC_187)
Bacillus phage BCASJ1c	Heunggongvirae	Uroviricota	Caudoviricetes	Caudovirales	Siphoviridae	Jarrellvirus		Outlier
Bacillus phage BCD7	Heunggongvirae	Uroviricota	Caudoviricetes	Caudovirales	Myoviridae	Becedseptimavirus	preVC_194	Clustered	VC_194_0	2	0.2511	0.865519	8.83176	0.2173	1	1	1	1	1	1	2
Bacillus phage BCP78	Heunggongvirae	Uroviricota	Caudoviricetes	Caudovirales	Herelleviridae	Tsarbombavirus	preVC_185	Clustered	VC_185_0	3	0.0505	0.996909	5.47512	0.0503	1	1	1	1	1	1	1
Bacillus phage BCP8-2	Heunggongvirae	Uroviricota	Caudoviricetes	Caudovirales	Herelleviridae	Caeruleovirus	preVC_185	Clustered	VC_185_4	2	0.0249	0.886909	6.78233	0.0221	1	1	1	1	1	1	1
Bacillus phage BCU4	Heunggongvirae	Uroviricota	Caudoviricetes	Caudovirales	Herelleviridae	Tsarbombavirus	preVC_185	Clustered	VC_185_0	3	0.0505	0.996909	5.47512	0.0503	1	1	1	1	1	1	1
Bacillus phage BPS10C	Heunggongvirae	Uroviricota	Caudoviricetes	Caudovirales	Herelleviridae	Wphvirus	preVC_186	Clustered	VC_186_0	16	0.478	1	6.72407	0.478	0.8583	1	1	1	1	1	1
Bacillus phage BPS13	Heunggongvirae	Uroviricota	Caudoviricetes	Caudovirales	Herelleviridae	Wphvirus	preVC_186	Clustered	VC_186_0	16	0.478	1	6.72407	0.478	0.8583	1	1	1	1	1	1
Bacillus phage BSP38	Heunggongvirae	Uroviricota	Caudoviricetes	Caudovirales	Herelleviridae	Jeonjuvirus	preVC_185	Clustered	VC_185_3	2	0.0289	0.90015	8.42615	0.026	1	1	1	1	1	1	2
Bacillus phage BalMu-1	Heunggongvirae	Uroviricota	Caudoviricetes	Caudovirales	Myoviridae	Unassigned	preVC_198	Clustered	VC_198_0	2	0.0457	0.745692	6.7082	0.0341	1	1	1	1	1	1	1
Bacillus phage Bam35c	Bamfordvirae	Preplasmiviricota	Tectiliviricetes	Kalamavirales	Tectiviridae	Betatectivirus	preVC_182	Clustered	VC_182_0	4	1	0	4.11989	0	1	1	1	1	1	1	1
Bacillus phage Baseball_field	Heunggongvirae	Uroviricota	Caudoviricetes	Caudovirales	Salasmaviridae	Claudivirus	preVC_78	Clustered	VC_78_0	15	0.7823	1	4.03216	0.7823	1	1	1	1	1	1	3
Bacillus phage Bastille	Heunggongvirae	Uroviricota	Caudoviricetes	Caudovirales	Herelleviridae	Bastillevirus		Overlap (VC_186/VC_187)
Bacillus phage BceA1	Heunggongvirae	Uroviricota	Caudoviricetes	Caudovirales	Siphoviridae	Beceayunavirus		Overlap (VC_86/VC_201)
Bacillus phage Bcp1	Heunggongvirae	Uroviricota	Caudoviricetes	Caudovirales	Herelleviridae	Caeruleovirus	preVC_185	Clustered	VC_185_5	4	0.0772	0.999941	8.06329	0.0772	0.8333	1	1	1	1	1	1
Bacillus phage BeachBum	Heunggongvirae	Uroviricota	Caudoviricetes	Caudovirales	Salasmaviridae	Harambevirus		Overlap (VC_80/VC_82)
Bacillus phage Belinda	Heunggongvirae	Uroviricota	Caudoviricetes	Caudovirales	Herelleviridae	Wphvirus	preVC_186	Clustered	VC_186_0	16	0.478	1	6.72407	0.478	0.8583	1	1	1	1	1	1
Bacillus phage BigBertha	Heunggongvirae	Uroviricota	Caudoviricetes	Caudovirales	Herelleviridae	Bequatrovirus		Overlap (VC_186/VC_187)
Bacillus phage Blastoid	Heunggongvirae	Uroviricota	Caudoviricetes	Caudovirales	Siphoviridae	Andromedavirus	preVC_184	Clustered	VC_184_0	8	1	0	3.6646	0	1	1	1	1	1	1	1
Bacillus phage Bobb	Heunggongvirae	Uroviricota	Caudoviricetes	Caudovirales	Herelleviridae	Agatevirus	preVC_185	Clustered	VC_185_6	4	0.0995	0.99997	6.82495	0.0995	0.6667	1	1	1	1	1	1
Bacillus phage Bp8p-C	Heunggongvirae	Uroviricota	Caudoviricetes	Caudovirales	Herelleviridae	Agatevirus	preVC_185	Clustered	VC_185_6	4	0.0995	0.99997	6.82495	0.0995	0.6667	1	1	1	1	1	1
Bacillus phage Bp8p-T	Heunggongvirae	Uroviricota	Caudoviricetes	Caudovirales	Herelleviridae	Agatevirus	preVC_185	Clustered	VC_185_6	4	0.0995	0.99997	6.82495	0.0995	0.6667	1	1	1	1	1	1
Bacillus phage BtCS33	Heunggongvirae	Uroviricota	Caudoviricetes	Caudovirales	Siphoviridae	Camtrevirus		Overlap (VC_179/VC_201)
Bacillus phage CAM003	Heunggongvirae	Uroviricota	Caudoviricetes	Caudovirales	Herelleviridae	Bastillevirus		Overlap (VC_186/VC_187)
Bacillus phage CP-51	Heunggongvirae	Uroviricota	Caudoviricetes	Caudovirales	Herelleviridae	Siminovitchvirus		Overlap (VC_188/VC_204)
Bacillus phage CampHawk	Heunggongvirae	Uroviricota	Caudoviricetes	Caudovirales	Herelleviridae	Okubovirus	preVC_187	Clustered	VC_187_0	2	0.2509	0.90814	2.64575	0.2279	1	1	1	1	1	1	1
Bacillus phage Carmen17	Heunggongvirae	Uroviricota	Caudoviricetes	Caudovirales	Siphoviridae	Carmenvirus	preVC_176	Clustered	VC_176_0	3	0.3962	0.996766	2.90499	0.3949	1	1	1	1	1	1	2
Bacillus phage Claudi	Heunggongvirae	Uroviricota	Caudoviricetes	Caudovirales	Salasmaviridae	Claudivirus	preVC_78	Clustered	VC_78_0	15	0.7823	1	4.03216	0.7823	1	1	1	1	1	1	3
Bacillus phage Curly	Heunggongvirae	Uroviricota	Caudoviricetes	Caudovirales	Siphoviridae	Andromedavirus	preVC_184	Clustered	VC_184_0	8	1	0	3.6646	0	1	1	1	1	1	1	1
Bacillus phage DIGNKC	Heunggongvirae	Uroviricota	Caudoviricetes	Caudovirales	Herelleviridae	Wphvirus	preVC_186	Clustered	VC_186_0	16	0.478	1	6.72407	0.478	0.8583	1	1	1	1	1	1
Bacillus phage DK1	Heunggongvirae	Uroviricota	Caudoviricetes	Caudovirales	Salasmaviridae	Hemphillvirus	preVC_78	Clustered	VC_78_0	15	0.7823	1	4.03216	0.7823	1	1	1	1	1	1	3
Bacillus phage DK2	Heunggongvirae	Uroviricota	Caudoviricetes	Caudovirales	Salasmaviridae	Hemphillvirus	preVC_78	Clustered	VC_78_0	15	0.7823	1	4.03216	0.7823	1	1	1	1	1	1	3
Bacillus phage DK3	Heunggongvirae	Uroviricota	Caudoviricetes	Caudovirales	Salasmaviridae	Hemphillvirus	preVC_78	Clustered	VC_78_0	15	0.7823	1	4.03216	0.7823	1	1	1	1	1	1	3
Bacillus phage DLc1	Heunggongvirae	Uroviricota	Caudoviricetes	Caudovirales	Salasmaviridae	Unassigned	preVC_78	Clustered	VC_78_0	15	0.7823	1	4.03216	0.7823	1	1	1	1	1	1	3
Bacillus phage Deep-Purple	Heunggongvirae	Uroviricota	Caudoviricetes	Caudovirales	Siphoviridae	Deurplevirus		Outlier
Bacillus phage Deep Blue	Heunggongvirae	Uroviricota	Caudoviricetes	Caudovirales	Herelleviridae	Caeruleovirus	preVC_185	Clustered	VC_185_5	4	0.0772	0.999941	8.06329	0.0772	0.8333	1	1	1	1	1	1
Bacillus phage DirtyBetty	Heunggongvirae	Uroviricota	Caudoviricetes	Caudovirales	Herelleviridae	Wphvirus	preVC_186	Clustered	VC_186_0	16	0.478	1	6.72407	0.478	0.8583	1	1	1	1	1	1
Bacillus phage Eldridge	Heunggongvirae	Uroviricota	Caudoviricetes	Caudovirales	Herelleviridae	Eldridgevirus	preVC_185	Clustered/Singleton	VC_185_7	1	0	0	0	0	1	1	1	1	1	1	1
Bacillus phage Eoghan	Heunggongvirae	Uroviricota	Caudoviricetes	Caudovirales	Siphoviridae	Andromedavirus	preVC_184	Clustered	VC_184_0	8	1	0	3.6646	0	1	1	1	1	1	1	1
Bacillus phage Evoli	Heunggongvirae	Uroviricota	Caudoviricetes	Caudovirales	Herelleviridae	Bastillevirus		Overlap (VC_186/VC_187)
Bacillus phage Eyuki	Heunggongvirae	Uroviricota	Caudoviricetes	Caudovirales	Herelleviridae	Wphvirus	preVC_186	Clustered	VC_186_0	16	0.478	1	6.72407	0.478	0.8583	1	1	1	1	1	1
Bacillus phage Fah	Heunggongvirae	Uroviricota	Caudoviricetes	Caudovirales	Siphoviridae	Wbetavirus	preVC_178	Clustered	VC_178_0	3	0.3664	0.996367	2.79371	0.3651	1	1	1	1	1	1	1
Bacillus phage Finn	Heunggongvirae	Uroviricota	Caudoviricetes	Caudovirales	Siphoviridae	Andromedavirus	preVC_184	Clustered	VC_184_0	8	1	0	3.6646	0	1	1	1	1	1	1	1
Bacillus phage G	Heunggongvirae	Uroviricota	Caudoviricetes	Caudovirales	Myoviridae	Donellivirus	preVC_175	Clustered/Singleton	VC_175_0	1	0	0	0	0	1	1	1	1	1	1	1
Bacillus phage GA1	Heunggongvirae	Uroviricota	Caudoviricetes	Caudovirales	Salasmaviridae	Gaunavirus		Overlap (VC_81/VC_82)
Bacillus phage GIL16c	Bamfordvirae	Preplasmiviricota	Tectiliviricetes	Kalamavirales	Tectiviridae	Betatectivirus	preVC_182	Clustered	VC_182_0	4	1	0	4.11989	0	1	1	1	1	1	1	1
Bacillus phage Gamma	Heunggongvirae	Uroviricota	Caudoviricetes	Caudovirales	Siphoviridae	Wbetavirus	preVC_178	Clustered	VC_178_0	3	0.3664	0.996367	2.79371	0.3651	1	1	1	1	1	1	1
Bacillus phage Glittering	Heunggongvirae	Uroviricota	Caudoviricetes	Caudovirales	Siphoviridae	Andromedavirus	preVC_184	Clustered	VC_184_0	8	1	0	3.6646	0	1	1	1	1	1	1	1
Bacillus phage Grass	Heunggongvirae	Uroviricota	Caudoviricetes	Caudovirales	Herelleviridae	Nitunavirus	preVC_185	Clustered	VC_185_2	2	0.0308	0.901384	8.3666	0.0278	1	1	1	1	1	1	1
Bacillus phage Gxv1	Heunggongvirae	Uroviricota	Caudoviricetes	Caudovirales	Salasmaviridae	Salasvirus	preVC_81	Clustered	VC_81_0	7	0.3765	1	2.59884	0.3765	1	1	1	1	1	1	2
Bacillus phage Hakuna	Heunggongvirae	Uroviricota	Caudoviricetes	Caudovirales	Herelleviridae	Wphvirus	preVC_186	Clustered	VC_186_0	16	0.478	1	6.72407	0.478	0.8583	1	1	1	1	1	1
Bacillus phage Harambe	Heunggongvirae	Uroviricota	Caudoviricetes	Caudovirales	Salasmaviridae	Harambevirus		Overlap (VC_80/VC_82)
Bacillus phage Hoody T	Heunggongvirae	Uroviricota	Caudoviricetes	Caudovirales	Herelleviridae	Bastillevirus		Overlap (VC_186/VC_187)
Bacillus phage IEBH	Heunggongvirae	Uroviricota	Caudoviricetes	Caudovirales	Siphoviridae	Cecivirus		Overlap (VC_177/VC_178/VC_180)
Bacillus phage JBP901	Heunggongvirae	Uroviricota	Caudoviricetes	Caudovirales	Herelleviridae	Caeruleovirus	preVC_185	Clustered	VC_185_4	2	0.0249	0.886909	6.78233	0.0221	1	1	1	1	1	1	1
Bacillus phage JL	Heunggongvirae	Uroviricota	Caudoviricetes	Caudovirales	Herelleviridae	Siminovitchvirus		Overlap (VC_188/VC_204)
Bacillus phage Juan	Heunggongvirae	Uroviricota	Caudoviricetes	Caudovirales	Salasmaviridae	Claudivirus	preVC_78	Clustered	VC_78_0	15	0.7823	1	4.03216	0.7823	1	1	1	1	1	1	3
Bacillus phage Karezi	Heunggongvirae	Uroviricota	Caudoviricetes	Caudovirales	Salasmaviridae	Karezivirus		Overlap (VC_81/VC_82)
Bacillus phage Kida	Heunggongvirae	Uroviricota	Caudoviricetes	Caudovirales	Herelleviridae	Wphvirus	preVC_186	Clustered	VC_186_0	16	0.478	1	6.72407	0.478	0.8583	1	1	1	1	1	1
Bacillus phage KonjoTrouble	Heunggongvirae	Uroviricota	Caudoviricetes	Caudovirales	Salasmaviridae	Claudivirus	preVC_78	Clustered	VC_78_0	15	0.7823	1	4.03216	0.7823	1	1	1	1	1	1	3
Bacillus phage MG-B1	Heunggongvirae	Uroviricota	Caudoviricetes	Caudovirales	Salasmaviridae	Klosterneuburgvirus	preVC_78	Clustered	VC_78_0	15	0.7823	1	4.03216	0.7823	1	1	1	1	1	1	3
Bacillus phage Mater	Heunggongvirae	Uroviricota	Caudoviricetes	Caudovirales	Herelleviridae	Matervirus	preVC_185	Clustered/Singleton	VC_185_9	1	0	0	0	0	1	1	1	1	1	1	1
Bacillus phage Megatron	Heunggongvirae	Uroviricota	Caudoviricetes	Caudovirales	Herelleviridae	Wphvirus	preVC_186	Clustered	VC_186_0	16	0.478	1	6.72407	0.478	0.8583	1	1	1	1	1	1
Bacillus phage Mgbh1	Heunggongvirae	Uroviricota	Caudoviricetes	Caudovirales	Siphoviridae	Magadivirus		Outlier
Bacillus phage Moonbeam	Heunggongvirae	Uroviricota	Caudoviricetes	Caudovirales	Herelleviridae	Moonbeamvirus	preVC_185	Clustered/Singleton	VC_185_8	1	0	0	0	0	1	1	1	1	1	1	1
Bacillus phage Nemo	Heunggongvirae	Uroviricota	Caudoviricetes	Caudovirales	Herelleviridae	Wphvirus	preVC_186	Clustered	VC_186_0	16	0.478	1	6.72407	0.478	0.8583	1	1	1	1	1	1
Bacillus phage Nf	Heunggongvirae	Uroviricota	Caudoviricetes	Caudovirales	Salasmaviridae	Beecentumtrevirus	preVC_81	Clustered	VC_81_0	7	0.3765	1	2.59884	0.3765	1	1	1	1	1	1	2
Bacillus phage Nigalana	Heunggongvirae	Uroviricota	Caudoviricetes	Caudovirales	Herelleviridae	Wphvirus	preVC_186	Clustered	VC_186_0	16	0.478	1	6.72407	0.478	0.8583	1	1	1	1	1	1
Bacillus phage NotTheCreek	Heunggongvirae	Uroviricota	Caudoviricetes	Caudovirales	Herelleviridae	Wphvirus	preVC_186	Clustered	VC_186_0	16	0.478	1	6.72407	0.478	0.8583	1	1	1	1	1	1
Bacillus phage PBC1	Heunggongvirae	Uroviricota	Caudoviricetes	Caudovirales	Siphoviridae	Pebcunavirus	preVC_176	Clustered	VC_176_0	3	0.3962	0.996766	2.90499	0.3949	1	1	1	1	1	1	2
Bacillus phage PBS1	Heunggongvirae	Uroviricota	Caudoviricetes	Caudovirales	Myoviridae	Takahashivirus	preVC_183	Clustered	VC_183_0	2	0.7229	0.333333	1.41421	0.241	1	1	1	1	1	1	1
Bacillus phage PM1	Heunggongvirae	Uroviricota	Caudoviricetes	Caudovirales	Myoviridae	Pemunavirus	preVC_215	Clustered	VC_215_0	3	0.3796	0.822222	8.54467	0.3121	0.6667	1	1	1	1	2	2
Bacillus phage PZA	Heunggongvirae	Uroviricota	Caudoviricetes	Caudovirales	Salasmaviridae	Salasvirus	preVC_81	Clustered	VC_81_0	7	0.3765	1	2.59884	0.3765	1	1	1	1	1	1	2
Bacillus phage Page	Heunggongvirae	Uroviricota	Caudoviricetes	Caudovirales	Podoviridae	Pagevirus	preVC_216	Clustered	VC_216_0	6	0.984	0.999988	2.70041	0.984	1	1	1	1	1	1	1
Bacillus phage Palmer	Heunggongvirae	Uroviricota	Caudoviricetes	Caudovirales	Podoviridae	Pagevirus	preVC_216	Clustered	VC_216_0	6	0.984	0.999988	2.70041	0.984	1	1	1	1	1	1	1
Bacillus phage Pascal	Heunggongvirae	Uroviricota	Caudoviricetes	Caudovirales	Podoviridae	Pagevirus	preVC_216	Clustered	VC_216_0	6	0.984	0.999988	2.70041	0.984	1	1	1	1	1	1	1
Bacillus phage Pavlov	Heunggongvirae	Uroviricota	Caudoviricetes	Caudovirales	Podoviridae	Pagevirus	preVC_216	Clustered	VC_216_0	6	0.984	0.999988	2.70041	0.984	1	1	1	1	1	1	1
Bacillus phage PfEFR-4	Heunggongvirae	Uroviricota	Caudoviricetes	Caudovirales	Siphoviridae	Hubeivirus	preVC_179	Clustered	VC_179_0	3	0.2549	0.996753	3.95413	0.2541	1	1	1	1	1	1	1
Bacillus phage PfEFR-5	Heunggongvirae	Uroviricota	Caudoviricetes	Caudovirales	Siphoviridae	Hubeivirus	preVC_179	Clustered	VC_179_0	3	0.2549	0.996753	3.95413	0.2541	1	1	1	1	1	1	1
Bacillus phage Phrodo	Heunggongvirae	Uroviricota	Caudoviricetes	Caudovirales	Herelleviridae	Bequatrovirus		Overlap (VC_186/VC_187)
Bacillus phage Pony	Heunggongvirae	Uroviricota	Caudoviricetes	Caudovirales	Podoviridae	Pagevirus	preVC_216	Clustered	VC_216_0	6	0.984	0.999988	2.70041	0.984	1	1	1	1	1	1	1
Bacillus phage Pookie	Heunggongvirae	Uroviricota	Caudoviricetes	Caudovirales	Podoviridae	Pagevirus	preVC_216	Clustered	VC_216_0	6	0.984	0.999988	2.70041	0.984	1	1	1	1	1	1	1
Bacillus phage QCM11	Heunggongvirae	Uroviricota	Caudoviricetes	Caudovirales	Salasmaviridae	Claudivirus	preVC_78	Clustered	VC_78_0	15	0.7823	1	4.03216	0.7823	1	1	1	1	1	1	3
Bacillus phage Riggi	Heunggongvirae	Uroviricota	Caudoviricetes	Caudovirales	Siphoviridae	Andromedavirus	preVC_184	Clustered	VC_184_0	8	1	0	3.6646	0	1	1	1	1	1	1	1
Bacillus phage Riley	Heunggongvirae	Uroviricota	Caudoviricetes	Caudovirales	Herelleviridae	Bequatrovirus		Overlap (VC_186/VC_187)
Bacillus phage SIOphi	Heunggongvirae	Uroviricota	Caudoviricetes	Caudovirales	Herelleviridae	Siophivirus	preVC_185	Clustered/Singleton	VC_185_11	1	0	0	0	0	1	1	1	1	1	1	1
Bacillus phage SP-10	Heunggongvirae	Uroviricota	Caudoviricetes	Caudovirales	Herelleviridae	Unassigned		Outlier
Bacillus phage SP-15	Heunggongvirae	Uroviricota	Caudoviricetes	Caudovirales	Myoviridae	Thornevirus	preVC_175	Clustered/Singleton	VC_175_1	1	0	0	0	0	1	1	1	1	1	1	1
Bacillus phage SPG24	Heunggongvirae	Uroviricota	Caudoviricetes	Caudovirales	Herelleviridae	Nitunavirus		Outlier
Bacillus phage SPO1	Heunggongvirae	Uroviricota	Caudoviricetes	Caudovirales	Herelleviridae	Okubovirus	preVC_187	Clustered	VC_187_0	2	0.2509	0.90814	2.64575	0.2279	1	1	1	1	1	1	1
Bacillus phage SPP1	Heunggongvirae	Uroviricota	Caudoviricetes	Caudovirales	Siphoviridae	Unassigned		Outlier
Bacillus phage SageFayge	Heunggongvirae	Uroviricota	Caudoviricetes	Caudovirales	Herelleviridae	Wphvirus	preVC_186	Clustered	VC_186_0	16	0.478	1	6.72407	0.478	0.8583	1	1	1	1	1	1
Bacillus phage SalinJah	Heunggongvirae	Uroviricota	Caudoviricetes	Caudovirales	Herelleviridae	Wphvirus	preVC_186	Clustered	VC_186_0	16	0.478	1	6.72407	0.478	0.8583	1	1	1	1	1	1
Bacillus phage SerPounce	Heunggongvirae	Uroviricota	Caudoviricetes	Caudovirales	Salasmaviridae	Claudivirus	preVC_78	Clustered	VC_78_0	15	0.7823	1	4.03216	0.7823	1	1	1	1	1	1	3
Bacillus phage Shanette	Heunggongvirae	Uroviricota	Caudoviricetes	Caudovirales	Herelleviridae	Siminovitchvirus		Overlap (VC_188/VC_204)
Bacillus phage Shbh1	Heunggongvirae	Uroviricota	Caudoviricetes	Caudovirales	Herelleviridae	Shalavirus	preVC_185	Clustered/Singleton	VC_185_1	1	0	0	0	0	1	1	1	1	1	1	1
Bacillus phage Slash	Heunggongvirae	Uroviricota	Caudoviricetes	Caudovirales	Siphoviridae	Slashvirus	preVC_220	Clustered	VC_220_0	4	0.9977	0.928571	4.33864	0.9265	1	1	1	1	1	1	1
Bacillus phage Spock	Heunggongvirae	Uroviricota	Caudoviricetes	Caudovirales	Herelleviridae	Bequatrovirus		Overlap (VC_186/VC_187)
Bacillus phage Stahl	Heunggongvirae	Uroviricota	Caudoviricetes	Caudovirales	Siphoviridae	Slashvirus	preVC_220	Clustered	VC_220_0	4	0.9977	0.928571	4.33864	0.9265	1	1	1	1	1	1	1
Bacillus phage Staley	Heunggongvirae	Uroviricota	Caudoviricetes	Caudovirales	Siphoviridae	Slashvirus	preVC_220	Clustered	VC_220_0	4	0.9977	0.928571	4.33864	0.9265	1	1	1	1	1	1	1
Bacillus phage Stills	Heunggongvirae	Uroviricota	Caudoviricetes	Caudovirales	Siphoviridae	Slashvirus	preVC_220	Clustered	VC_220_0	4	0.9977	0.928571	4.33864	0.9265	1	1	1	1	1	1	1
Bacillus phage Stitch	Heunggongvirae	Uroviricota	Caudoviricetes	Caudovirales	Salasmaviridae	Claudivirus	preVC_78	Clustered	VC_78_0	15	0.7823	1	4.03216	0.7823	1	1	1	1	1	1	3
Bacillus phage TP21-L	Heunggongvirae	Uroviricota	Caudoviricetes	Caudovirales	Siphoviridae	Lwoffvirus	preVC_202	Clustered	VC_202_0	2	0.7656	0.6	2.23607	0.4594	1	1	1	1	1	1	1
Bacillus phage Taylor	Heunggongvirae	Uroviricota	Caudoviricetes	Caudovirales	Siphoviridae	Andromedavirus	preVC_184	Clustered	VC_184_0	8	1	0	3.6646	0	1	1	1	1	1	1	1
Bacillus phage Thornton	Heunggongvirae	Uroviricota	Caudoviricetes	Caudovirales	Salasmaviridae	Claudivirus	preVC_78	Clustered	VC_78_0	15	0.7823	1	4.03216	0.7823	1	1	1	1	1	1	3
Bacillus phage Troll	Heunggongvirae	Uroviricota	Caudoviricetes	Caudovirales	Herelleviridae	Bequatrovirus		Overlap (VC_186/VC_187)
Bacillus phage TsarBomba	Heunggongvirae	Uroviricota	Caudoviricetes	Caudovirales	Herelleviridae	Tsarbombavirus	preVC_185	Clustered	VC_185_0	3	0.0505	0.996909	5.47512	0.0503	1	1	1	1	1	1	1
Bacillus phage VMY22	Heunggongvirae	Uroviricota	Caudoviricetes	Caudovirales	Salasmaviridae	Mingyongvirus		Overlap (VC_80/VC_82)
Bacillus phage W.Ph.	Heunggongvirae	Uroviricota	Caudoviricetes	Caudovirales	Herelleviridae	Wphvirus	preVC_186	Clustered	VC_186_0	16	0.478	1	6.72407	0.478	0.8583	1	1	1	1	1	1
Bacillus phage WBeta	Heunggongvirae	Uroviricota	Caudoviricetes	Caudovirales	Siphoviridae	Wbetavirus	preVC_178	Clustered	VC_178_0	3	0.3664	0.996367	2.79371	0.3651	1	1	1	1	1	1	1
Bacillus phage Waukesha92	Heunggongvirae	Uroviricota	Caudoviricetes	Caudovirales	Siphoviridae	Waukeshavirus		Overlap (VC_86/VC_201)
Bacillus phage Wes44	Heunggongvirae	Uroviricota	Caudoviricetes	Caudovirales	Siphoviridae	Carmenvirus	preVC_176	Clustered	VC_176_0	3	0.3962	0.996766	2.90499	0.3949	1	1	1	1	1	1	2
Bacillus phage WhyPhy	Heunggongvirae	Uroviricota	Caudoviricetes	Caudovirales	Salasmaviridae	Bundooravirus		Overlap (VC_81/VC_82)
Bacillus phage Wip1	Bamfordvirae	Preplasmiviricota	Tectiliviricetes	Kalamavirales	Tectiviridae	Betatectivirus	preVC_182	Clustered	VC_182_0	4	1	0	4.11989	0	1	1	1	1	1	1	1
Bacillus phage Zuko	Heunggongvirae	Uroviricota	Caudoviricetes	Caudovirales	Herelleviridae	Wphvirus	preVC_186	Clustered	VC_186_0	16	0.478	1	6.72407	0.478	0.8583	1	1	1	1	1	1
Bacillus phage phBC6A51	Heunggongvirae	Uroviricota	Caudoviricetes	Caudovirales	Siphoviridae	Unassigned		Overlap (VC_198/VC_199)
Bacillus phage phBC6A52	Heunggongvirae	Uroviricota	Caudoviricetes	Caudovirales	Siphoviridae	Unassigned		Outlier
Bacillus phage phIS3501	Heunggongvirae	Uroviricota	Caudoviricetes	Caudovirales	Siphoviridae	Camtrevirus		Overlap (VC_179/VC_201)
Bacillus phage phi105	Heunggongvirae	Uroviricota	Caudoviricetes	Caudovirales	Siphoviridae	Spizizenvirus		Outlier
Bacillus phage phi29	Heunggongvirae	Uroviricota	Caudoviricetes	Caudovirales	Salasmaviridae	Salasvirus	preVC_81	Clustered	VC_81_0	7	0.3765	1	2.59884	0.3765	1	1	1	1	1	1	2
Bacillus phage phi4B1	Heunggongvirae	Uroviricota	Caudoviricetes	Caudovirales	Siphoviridae	Unassigned		Outlier
Bacillus phage phi4J1	Heunggongvirae	Uroviricota	Caudoviricetes	Caudovirales	Siphoviridae	Rockvillevirus		Overlap (VC_86/VC_201)
Bacillus phage phiAGATE	Heunggongvirae	Uroviricota	Caudoviricetes	Caudovirales	Herelleviridae	Agatevirus	preVC_185	Clustered	VC_185_6	4	0.0995	0.99997	6.82495	0.0995	0.6667	1	1	1	1	1	1
Bacillus phage phiCM3	Heunggongvirae	Uroviricota	Caudoviricetes	Caudovirales	Siphoviridae	Camtrevirus		Overlap (VC_179/VC_201)
Bacillus phage phiNIT1	Heunggongvirae	Uroviricota	Caudoviricetes	Caudovirales	Herelleviridae	Nitunavirus	preVC_185	Clustered	VC_185_2	2	0.0308	0.901384	8.3666	0.0278	1	1	1	1	1	1	1
Bacillus phage vB_BanS-Tsamsa	Heunggongvirae	Uroviricota	Caudoviricetes	Caudovirales	Siphoviridae	Unassigned	preVC_188	Clustered/Singleton	VC_188_5	1	0	0	0	0	1	1	1	1	1	1	0
Bacillus phage vB_BboS-125	Heunggongvirae	Uroviricota	Caudoviricetes	Caudovirales	Myoviridae	Elmenteitavirus		Overlap (VC_198/VC_199)
Bacillus phage vB_BceM_Bc431v3	Heunggongvirae	Uroviricota	Caudoviricetes	Caudovirales	Herelleviridae	Caeruleovirus	preVC_185	Clustered	VC_185_5	4	0.0772	0.999941	8.06329	0.0772	0.8333	1	1	1	1	1	1
Bacillus phage vB_BceS-MY192	Heunggongvirae	Uroviricota	Caudoviricetes	Caudovirales	Siphoviridae	Hubeivirus	preVC_179	Clustered	VC_179_0	3	0.2549	0.996753	3.95413	0.2541	1	1	1	1	1	1	1
Bacillus phage vB_BhaS-171	Heunggongvirae	Uroviricota	Caudoviricetes	Caudovirales	Siphoviridae	Unassigned	preVC_222	Clustered	VC_222_0	2	0.0272	0.0395238	7.4162	0.0011	1	1	1	1	1	1	0
Bacillus phage vB_BmeM-Goe8	Heunggongvirae	Uroviricota	Caudoviricetes	Caudovirales	Herelleviridae	Goettingenvirus	preVC_185	Clustered/Singleton	VC_185_10	1	0	0	0	0	1	1	1	1	1	1	1
Bacillus phage vB_Bpu_PumA1	Heunggongvirae	Uroviricota	Caudoviricetes	Caudovirales	Salasmaviridae	Bundooravirus		Overlap (VC_81/VC_82)
Bacillus phage vB_Bpu_PumA2	Heunggongvirae	Uroviricota	Caudoviricetes	Caudovirales	Salasmaviridae	Bundooravirus		Overlap (VC_81/VC_82)
Bacillus phage vB_BsuM-Goe3	Heunggongvirae	Uroviricota	Caudoviricetes	Caudovirales	Herelleviridae	Grisebachstrassevirus	preVC_185	Clustered	VC_185_3	2	0.0289	0.90015	8.42615	0.026	1	1	1	1	1	1	2
Bacillus phage vB_BsuP-Goe1	Heunggongvirae	Uroviricota	Caudoviricetes	Caudovirales	Salasmaviridae	Beecentumtrevirus	preVC_81	Clustered	VC_81_0	7	0.3765	1	2.59884	0.3765	1	1	1	1	1	1	2
Bacillus phage vB_BtS_B83	Heunggongvirae	Uroviricota	Caudoviricetes	Caudovirales	Siphoviridae	Pushchinovirus	preVC_180	Clustered	VC_180_0	2	0.4679	0.897188	5.38516	0.4198	1	1	1	1	1	1	2
Bacillus phage vB_BtS_BMBtp14	Heunggongvirae	Uroviricota	Caudoviricetes	Caudovirales	Siphoviridae	Bembunaquatrovirus	preVC_180	Clustered	VC_180_0	2	0.4679	0.897188	5.38516	0.4198	1	1	1	1	1	1	2
Bacillus phage vB_BtS_BMBtp2	Heunggongvirae	Uroviricota	Caudoviricetes	Caudovirales	Siphoviridae	Lwoffvirus	preVC_202	Clustered	VC_202_0	2	0.7656	0.6	2.23607	0.4594	1	1	1	1	1	1	1
Bacillus phage vB_BtS_BMBtp3	Heunggongvirae	Uroviricota	Caudoviricetes	Caudovirales	Siphoviridae	Waukeshavirus		Overlap (VC_86/VC_201)
Bacillus phage vB_BthP-Goe4	Heunggongvirae	Uroviricota	Caudoviricetes	Caudovirales	Salasmaviridae	Claudivirus	preVC_78	Clustered	VC_78_0	15	0.7823	1	4.03216	0.7823	1	1	1	1	1	1	3
Bacillus phage vB_BveP-Goe6	Heunggongvirae	Uroviricota	Caudoviricetes	Caudovirales	Salasmaviridae	Salasvirus	preVC_81	Clustered	VC_81_0	7	0.3765	1	2.59884	0.3765	1	1	1	1	1	1	2
Bacillus virus 1	Heunggongvirae	Uroviricota	Caudoviricetes	Caudovirales	Myoviridae	Svunavirus	preVC_138	Clustered	VC_138_0	2	0.4578	0.875606	4.24264	0.4008	1	1	1	1	1	1	1
Bacillus virus B103	Heunggongvirae	Uroviricota	Caudoviricetes	Caudovirales	Salasmaviridae	Beecentumtrevirus	preVC_81	Clustered	VC_81_0	7	0.3765	1	2.59884	0.3765	1	1	1	1	1	1	2
Bacillus virus BM15	Heunggongvirae	Uroviricota	Caudoviricetes	Caudovirales	Herelleviridae	Caeruleovirus	preVC_185	Clustered	VC_185_5	4	0.0772	0.999941	8.06329	0.0772	0.8333	1	1	1	1	1	1
Bacillus virus SPbeta	Heunggongvirae	Uroviricota	Caudoviricetes	Caudovirales	Siphoviridae	Spbetavirus	preVC_188	Clustered/Singleton	VC_188_2	1	0	0	0	0	1	1	1	1	1	1	1
Bacillus virus SRT01hs	Heunggongvirae	Uroviricota	Caudoviricetes	Caudovirales	Salasmaviridae	Gaunavirus		Overlap (VC_81/VC_82)
Bacteriophage APSE-2	Heunggongvirae	Uroviricota	Caudoviricetes	Caudovirales	Podoviridae	Sendosyvirus	preVC_228	Clustered	VC_228_0	2	0.1183	0.90617	3.16228	0.1072	1	1	1	1	1	1	1
Bacteriophage DSS3_VP1	Heunggongvirae	Uroviricota	Caudoviricetes	Caudovirales	Siphoviridae	Unassigned		Singleton
Bacteriophage K139	Heunggongvirae	Uroviricota	Caudoviricetes	Caudovirales	Myoviridae	Longwoodvirus	preVC_123	Clustered	VC_123_0	20	0.9699	1	5.63515	0.9699	1	1	1	1	1	1	12
Bacteriophage Lily	Heunggongvirae	Uroviricota	Caudoviricetes	Caudovirales	Unassigned	Lilyvirus		Outlier
Bacteriophage P2	Heunggongvirae	Uroviricota	Caudoviricetes	Caudovirales	Myoviridae	Peduovirus	preVC_174	Clustered	VC_174_0	44	0.7149	1	5.92257	0.7149	1	1	1	1	1	1	11
Bacteriophage Phobos	Heunggongvirae	Uroviricota	Caudoviricetes	Caudovirales	Siphoviridae	Unassigned		Overlap (VC_30/VC_32)
Bacteriophage R18C	Heunggongvirae	Uroviricota	Caudoviricetes	Caudovirales	Myoviridae	Peduovirus	preVC_174	Clustered	VC_174_0	44	0.7149	1	5.92257	0.7149	1	1	1	1	1	1	11
Bacteroides phage B124-14	Heunggongvirae	Uroviricota	Caudoviricetes	Caudovirales	Siphoviridae	Unassigned	preVC_207	Clustered	VC_207_0	2	0.4072	0.890809	2.64575	0.3627	1	1	1	1	1	1	0
Bacteroides phage B40-8	Heunggongvirae	Uroviricota	Caudoviricetes	Caudovirales	Siphoviridae	Unassigned	preVC_207	Clustered	VC_207_0	2	0.4072	0.890809	2.64575	0.3627	1	1	1	1	1	1	0
Bacteroides phage DAC15	Heunggongvirae	Uroviricota	Caudoviricetes	Caudovirales	Podoviridae	Unassigned	preVC_234	Clustered	VC_234_0	2	0.7702	0.333333	5.47723	0.2567	1	1	1	1	1	1	0
Bacteroides phage crAss001	Heunggongvirae	Uroviricota	Caudoviricetes	Caudovirales	Podoviridae	Unassigned	preVC_234	Clustered	VC_234_0	2	0.7702	0.333333	5.47723	0.2567	1	1	1	1	1	1	0
Bacteroides phage crAss002	Heunggongvirae	Uroviricota	Caudoviricetes	Caudovirales	Podoviridae	Unassigned	preVC_235	Clustered	VC_235_0	2	1	0	3.74166	0	1	1	1	1	1	1	0
Bdellovibrio phage phi1402	Heunggongvirae	Uroviricota	Caudoviricetes	Caudovirales	Myoviridae	Unassigned		Singleton
Bdellovibrio phage phi1422	Heunggongvirae	Uroviricota	Caudoviricetes	Caudovirales	Myoviridae	Unassigned		Outlier
Bdellovibrio phage phiMH2K	Sangervirae	Phixviricota	Malgrandaviricetes	Petitvirales	Microviridae	Bdellomicrovirus	preVC_236	Clustered	VC_236_0	5	0.7934	0.999823	1.5643	0.7932	1	1	1	1	1	1	2
Bifidobacterium phage BadAargau2	Heunggongvirae	Uroviricota	Caudoviricetes	Caudovirales	Podoviridae	Badaztecvirus	preVC_82	Clustered	VC_82_0	2	0.235	0.908396	0	0.2135	1	1	1	1	1	1	1
Bifidobacterium phage BadAztec1	Heunggongvirae	Uroviricota	Caudoviricetes	Caudovirales	Podoviridae	Badaztecvirus	preVC_82	Clustered	VC_82_0	2	0.235	0.908396	0	0.2135	1	1	1	1	1	1	1
Bordetella phage BPP-1	Heunggongvirae	Uroviricota	Caudoviricetes	Caudovirales	Podoviridae	Rauchvirus	preVC_239	Clustered	VC_239_0	3	0.12	0.914071	7.11562	0.1097	1	1	1	1	1	1	1
Bordetella phage CN1	Heunggongvirae	Uroviricota	Caudoviricetes	Caudovirales	Mesyanzhinovviridae	Vojvodinavirus	preVC_3	Clustered	VC_3_0	9	0.5639	1	5.10567	0.5639	1	1	1	1	1	1	2
Bordetella phage CN2	Heunggongvirae	Uroviricota	Caudoviricetes	Caudovirales	Mesyanzhinovviridae	Vojvodinavirus	preVC_3	Clustered	VC_3_0	9	0.5639	1	5.10567	0.5639	1	1	1	1	1	1	2
Bordetella phage FP1	Heunggongvirae	Uroviricota	Caudoviricetes	Caudovirales	Mesyanzhinovviridae	Vojvodinavirus	preVC_3	Clustered	VC_3_0	9	0.5639	1	5.10567	0.5639	1	1	1	1	1	1	2
Bordetella phage MW2	Heunggongvirae	Uroviricota	Caudoviricetes	Caudovirales	Mesyanzhinovviridae	Vojvodinavirus	preVC_3	Clustered	VC_3_0	9	0.5639	1	5.10567	0.5639	1	1	1	1	1	1	2
Bordetella phage vB_BbrM_PHB04	Heunggongvirae	Uroviricota	Caudoviricetes	Caudovirales	Myoviridae	Phabquatrovirus		Outlier
Brevibacillus phage Abouo	Heunggongvirae	Uroviricota	Caudoviricetes	Caudovirales	Myoviridae	Abouovirus	preVC_241	Clustered	VC_241_0	5	0.7601	0.999999	6.14652	0.7601	1	1	1	1	1	1	2
Brevibacillus phage Davies	Heunggongvirae	Uroviricota	Caudoviricetes	Caudovirales	Myoviridae	Abouovirus	preVC_241	Clustered	VC_241_0	5	0.7601	0.999999	6.14652	0.7601	1	1	1	1	1	1	2
Brevibacillus phage Jenst	Heunggongvirae	Uroviricota	Caudoviricetes	Caudovirales	Siphoviridae	Jenstvirus		Outlier
Brevibacillus phage Jimmer1	Heunggongvirae	Uroviricota	Caudoviricetes	Caudovirales	Myoviridae	Jimmervirus	preVC_241	Clustered	VC_241_0	5	0.7601	0.999999	6.14652	0.7601	1	1	1	1	1	1	2
Brevibacillus phage Jimmer2	Heunggongvirae	Uroviricota	Caudoviricetes	Caudovirales	Myoviridae	Jimmervirus	preVC_241	Clustered	VC_241_0	5	0.7601	0.999999	6.14652	0.7601	1	1	1	1	1	1	2
Brevibacillus phage Osiris	Heunggongvirae	Uroviricota	Caudoviricetes	Caudovirales	Myoviridae	Jimmervirus	preVC_241	Clustered	VC_241_0	5	0.7601	0.999999	6.14652	0.7601	1	1	1	1	1	1	2
[truncated: 4,117 more rows]

## Sheet: Supp Data 5
#CRISPR Blast network table
[truncated: 164 more rows]

## Sheet: Supp Data 6A
# Repeat region locations within CP050890.1
# Names as described in Supplemental Figure 5
[truncated: 44 more rows]

## Sheet: Supp Data 6B
#Insertion sequence-related repeat sequences
[truncated: 85 more rows]
